# Supplementary material for: A-MYB and BRDT-dependent RNA Polymerase II pause release orchestrates transcriptional regulation in mammalian meiosis
Source: Nat Commun. 2023 Mar 29;14:1753. doi: 10.1038/s41467-023-37408-w (PMC10060231; doi:10.1038/s41467-023-37408-w)
Supplement: Supplementary file 4 — Source Data [file 41467_2023_37408_MOESM4_ESM.xlsx]

## Sheet: Figure 1d
Leptonema	Zygonema	Pachynema	Diplonema	Diakinesis
0.927535	0.933662	4.82304	0.930554	0.497007
0.650429	0.662202	3.33322	0.878799	0.245701
1.02901	0.542652	2.86535	0.616427	0.152851
0.461966	0.516861	2.5346	1.72546	0.204186
0.529377	0.845755	1.55238	0.303304
0.691239	0.678397	3.32924	0.740715
0.861092	0.530789	0.551049	3.01827
0.751197	0.355763	3.66969	1.47071
0.0785986	0.308142	3.73922	3.45044
0.504373	0.337688	2.52066	0.433267
0.0458184	0.506352	0.794609	1.45768
0.773435	0.567489	3.49248	0.905852
0.662406	0.390026	4.48637	5.16448
0.540806	0.315173	4.32678	1.26082
0.516794	0.258709	4.08963	1.27987
0.630127	0.359036	3.97954	0.541825
0.621411	0.351573	1.95125	3.42967
0.935368	0.272799	2.12203	2.34015
0.59347	0.481093	2.82833	3.42648
0.756509	0.545408	2.17457	0.490506
0.652853	0.515003	2.98352	1.54994
0.530319	0.540792	1.15665	1.73559
0.630317	0.335705	4.87863	3.28858
0.692673	0.505728	3.22359	1.3772
0.47692	0.142606	3.18599	2.06205
0.473153	0.604333	3.06487	2.08112
0.366822	0.805914	3.0507	1.99785
0.176748	0.83941	0.921655	1.51423
0.617571	0.530624	0.299961	0.674405
0.54536	1.10666	3.13916	0.745222
0.421796	0.423278	3.16441	1.27199
0.446	0.402462	3.04361	1.30863
0.489312	0.327552	3.1387	1.9452
0.261105	0.498941	2.70567	1.81916
0.409422	0.309477	3.85876	1.76265
0.404027	0.484359	4.12061	0.964819
0.494061	0.47619	2.95259	2.17874
0.430752	0.249409	2.30202	2.52687
0.441871	0.271321	1.63832	0.786575
0.449874	0.451144	0.253086	0.189827
0.436002	0.383496	2.23393	0.412242
0.447394	0.503711	0.126301	0.985455
0.490867	0.293917	0.14503	1.32427
0.156081	0.107749	2.84565	0.783798
0.161003	0.201333	3.09002	1.71258
0.267653	0.522304	2.87565	0.847666
0.345839	0.308653	4.49525	0.908615
0.565984	0.331637	2.04223	1.61931
0.537226	0.185706	2.84238	1.22388
0.301646	0.507337	3.4941	2.01933
0.620222	0.182101	3.66645	1.81653
0.36829	0.648044	2.853	1.73684
0.351535	0.519824	1.74433	1.33332
0.345699	0.591057	2.70612	1.58777
0.215956	0.25892	2.47714	1.94564
0.229207	0.197774	3.6143	0.809895
0.181526	0.693959	2.51883	0.603021
0.436341	0.335189	2.78225	1.37819
0.445542	0.623387	1.5567	0.959096
0.373104	0.65055	2.50968	0.667631
0.287193	0.180123	3.11467	2.08057
0.410134	0.521075	2.20057	1.55772
0.182075	0.196392	2.55971	1.6736
0.537838	0.217591	2.76044	1.96187
0.586902	0.186934	5.77998	1.34815
	0.639426	5.06902	1.21216
	0.204122	4.34377	1.25619
	0.152493	6.44338	1.42178
	0.242595	3.70691	1.78987
	0.240143	5.7493	1.89292
	0.25566	5.28738	1.69078
		5.48796	1.25646
		3.33468	1.53327
		5.11193	1.20926
		3.48791	1.47856
		4.07521	1.18193
		3.70441	1.67212
		2.96707	0.733912
		2.09538	1.95735
		1.7048	1.01771
		1.31762	0.610001
		2.78004	0.826871
		1.62334	1.63948
		1.86968	0.743454
		1.72198	1.1294
		1.54499	0.909192
		1.8953	0.476848
		3.50957	0.482528
		0.527446	1.31112
		1.79274	2.12193
		0.694106	1.14838
		0.694536	1.50428
		0.875279	0.943765
		0.388678	1.0393
		0.772895	1.1338
		0.676468	0.922639
		0.790387	0.870794
		1.28292	1.68761
		1.13796	0.910318
		0.89881	1.50231
		0.551289	0.845355
		1.16215	1.31054
		0.996551	0.910328
		1.27048	0.97887
		2.33116	1.72265
		0.176548	1.02196
		0.887877	2.58735
		2.07933	2.14985
		2.71389	2.0762
		2.30071	2.25257
		0.552785	2.334
		0.469337	1.34394
		0.832277	0.535681
		1.60493	1.85458
		1.52642	2.24599
		1.35414	2.41653
		0.778007	2.38717
		0.700664	2.11223
		0.41349	0.732823
		2.73543	0.877272
		0.505752	1.59191
		0.650299	1.78495
		1.15733	1.87055
		0.53951	0.496841
		2.61217	1.40855
		2.43066	1.95872
		0.774276
		2.438
		0.652609
		0.465693
		0.405618
		0.781091
		0.678083
		0.74068
		2.49909
		1.38723
		0.555324
		1.37839
		0.673513
		0.834443
		0.606847
		0.414663
		2.81122
		3.05399
		2.33331
		2.11498
		2.40014
		0.601279
		0.683467
		0.76875
		1.05742
		0.708656
		0.758999
		0.573621
		1.72784
		0.621084
		0.438436
		0.565673
		1.78654
		0.694528
		0.732695
		1.00305
		0.909518
		0.701236
		0.704788
		1.88621
		0.964479
		0.750607
		0.460732
		0.813925
		0.497571
		0.739936
		2.11009
		0.708204
		0.814798
		2.2981
		0.822082
		0.838701
		2.42314
		0.83311
		2.6356
		1.19731
		0.583928
		0.522158
		0.865686
		0.80217
		2.40647
		0.557905
		0.361731
		2.14898
		0.720507
		0.274041
		0.784337
		1.29134
		1.52693
		0.93331
		2.09924
		0.85901
		0.33047
		1.16362
		0.769541
		0.629241
		0.763499
		0.64735
		0.605382
		0.683898
		0.556857
		2.33856
		0.671795
		0.694106
		0.213746
		0.299907
		1.80868
		0.419766
		1.93093
		0.820949
		0.848251
		2.32582
		2.57989
		0.464078
		2.6331
		2.29611
		1.26241
		1.67505
		2.03199
		1.74491
		3.16931
		2.26488
		2.33997
		1.02744
		1.4954
		1.56321
		1.37844
		0.311461
		1.8722
		1.80335
		1.27482
		0.857077
		1.56856
		1.69713
		0.706829
		0.827812
		0.327461
		0.299696
		0.536805
		0.447605
		0.838679
		0.923825
		1.66153
		0.615463
		0.670955
		1.17001
		1.34281
		2.33894
		2.12832
		1.02376
		1.48284
		0.485173
		0.879035
		0.71388
		0.780274
		0.510487
		1.13054
		1.00048
		1.41057
		2.5967
		0.783885
		1.5441
		1.47477
		0.559375
		0.968344
		3.30827
		1.56539
		2.48225
		0.62914
		0.330188
		0.489546
		0.980209
		0.811268
		0.259481
		0.9631
		0.682272
		1.72642
		0.532045
		0.817423
		0.482798
		1.44394
		0.564202
		0.50661
		1.03757
		0.199429
		1.41632
		0.675028
		0.490465
		0.598288
		0.509204
		0.697478
		0.340346
		0.487302
		0.899029
		1.39504
		2.39782
		1.39827
		0.537826
		1.8731
		1.50752
		0.729595
		3.00814
		0.851162
		0.669811
		0.418511
		0.71087
		0.299894
		2.08712
		0.817408
		1.03102
		0.751641
		0.396113
		0.846861
		0.746491
		0.922157
		2.50322
		0.461357
		1.31035
		1.52584
		1.09781
		0.944464
		1.46052
		1.35108
		0.452113
		1.83965
		0.860102
		0.680546
		0.792244
		2.40167
		1.80554
		0.849805
		1.49176
		0.411022
		1.21958
		0.745312
		0.686452
		1.5856
		1.98922

## Sheet: Figure 1e
Leptonema	Zygonema	Pachynema	Diplonema	Diakinesis
0.0253009	0.238278	0.501535	0.77084	0.0840114
0.0382626	0.412497	0.0715938	0.0370692	0.104199
0.0377711	0.593332	0.558715	0.0777154	0.084302
0.183442	0.320061	0.487226	0.519029	0.113965
0.120851	0.570094	0.137522	0.45901	0.0804696
0.0752553	0.115311	0.334752	0.30603
0.0305476	0.152332	0.671557	0.454104
0.793623	0.88354	0.675362	0.434103
1.33231		0.451212	0.363494
0.174907		0.352757	0.123175
0.147205		0.142337	0.665033
0.0801221		0.238265	0.532944
0.398248		0.599857	0.645757
0.0766273		0.30357	0.0945686
0.0712786		0.251963	0.523205
0.107082		0.311845	0.556379
0.0541011		0.127505	0.625917
0.0786254		0.31906	0.430762
0.0718821		0.45443	0.288781
		0.034404	0.454831
		0.290187	0.313797
		0.509373	0.0394059
		0.418859	0.252124
		0.727856	0.239565
		0.427012	0.253506
		0.528566	0.421635
		0.336741	0.406631
		0.608351	0.312258
		0.212095	0.539174
		0.226356	0.290803
		0.279	0.622855
		0.180376	0.536818
		0.372072	0.465914
		0.0370835	0.0330302
		0.687183	0.378825
		0.743799	0.37819
		0.452622	0.414159
		0.339834	0.0296825
		0.510458	0.515933
		0.438933	0.345632
		0.211346	0.368175
		0.228894	0.267467
		0.361003	0.0330978
		0.447926	0.452833
		0.542337	0.582514
		0.528434	0.576376
		0.402751	0.451164
		0.498668	0.347529
		0.313443	0.408094
		0.825002	0.0360734
		0.15464	0.0307091
		0.410524	0.344953
		0.348958	0.0326465
		0.305038	0.350373
		0.398464	0.415847
		0.949327	0.441868
		0.321239	0.328477
		0.144482	0.285145
		0.559994	0.173134
		0.647621	0.047164
		0.574164	0.312944
		0.617459	0.265084
		0.60159	0.213371
		0.509502	0.324102
		0.575333	0.218
		0.644637	0.279773
		0.385101	0.384676
		0.756727	0.393266
		0.299113	0.259046
		0.343029	0.310587
		0.261535	0.258651
		0.692003	0.327224
		0.631502	0.431916
		0.520206	0.202661
		0.471354	0.283351
		0.381976	0.311373
		0.376959	0.245001
		0.679354	0.186454
		0.432973	0.326973
		0.748121	0.26265
		0.222095	0.354847
		0.24489	0.255747
		0.577966	0.25305
		0.44472	0.281248
		0.208668	0.235439
		0.209467	0.279643
		0.587539	0.185384
		0.55008	0.279727
		0.794534	0.306629
		0.390254	0.306617
		0.313568	0.328501
		0.245107	0.198908
		0.408014	0.198159
		0.478543	0.234131
		0.298952	0.207958
		0.488157	0.291447
		0.478679	0.163901
		0.535326	0.228441
		0.548556	0.331001
		0.794534	0.49144
		0.615724	0.608032
		0.572544
		0.481143
		0.180414
		0.428263
		1.07953
		0.276956
		0.380071
		0.568225
		0.0850119
		0.547746
		0.2889
		0.079396
		0.5519
		0.483935
		0.338686
		0.327132
		0.331047
		0.133355
		0.349624
		0.400606
		0.241182
		0.424286
		0.502885
		0.361566
		0.396968
		0.475256
		0.458643
		0.572139
		0.596033
		0.468205
		0.510921
		0.359838
		0.12221
		0.083362
		0.11672
		0.134267
		0.139891
		0.102766
		0.0957513
		0.159167
		0.134548
		0.158958
		0.160287
		0.156024
		0.147166
		0.105424
		0.10616
		0.101186
		0.112211
		0.100097
		0.111747
		0.100681
		0.12073
		0.087337
		0.104047
		0.0781206
		0.0697097
		0.083082
		0.101517
		0.0710548
		0.217713
		0.191671
		0.359613
		0.102291
		0.121925
		0.145
		0.140364
		0.314122
		0.263014
		0.0665519
		0.0829073
		0.0913314
		0.0767573
		0.195531
		0.299109
		0.19349
		0.346416
		0.214276
		0.42365
		0.0813267
		0.0875656
		0.0837443
		0.0696003
		0.153747
		0.0838919
		0.0912485
		0.081405
		0.221972
		0.131801
		0.0982974
		0.136349
		0.135695
		0.119554
		0.117377
		0.447987
		0.159227
		0.452089
		0.114141
		0.31859
		0.157937
		0.167475
		0.115335
		0.13604
		0.1036
		0.568641
		0.612762
		0.262209
		0.145761
		0.101459
		0.185629
		0.357522
		0.12522
		0.216384
		0.224204
		0.324242
		0.168589
		0.246784
		0.225489
		0.360463
		0.375013
		0.278572
		0.159997
		0.583318
		0.344674
		0.204779
		0.101584
		0.278229
		0.250087
		0.474229
		0.170245
		0.361035
		0.315441
		0.103144
		0.4644
		0.145536
		0.128676
		0.12594
		0.140155
		0.0893134
		0.112005
		0.105678
		0.0989072
		0.117902
		0.13516
		0.10202
		0.103169
		0.0992901
		0.0943806
		0.120584
		0.100551
		0.191048
		0.170688
		0.123796
		0.148895
		0.0928174
		0.186857
		0.257618
		0.0470291
		0.28587
		0.058504
		0.119476
		0.260852
		0.327903
		0.193559
		0.0837
		0.557266
		0.260666
		0.295608
		0.179329
		0.187251
		0.229102
		0.271378
		0.142812
		0.239703
		0.185586
		0.238195
		0.233064
		0.0832985
		0.280461
		0.244081
		0.129218
		0.0909951
		0.223438
		0.0990209
		0.169475
		0.221438
		0.192187
		0.151022
		0.153603
		0.237075
		0.250011
		0.227188
		0.218432
		0.308336
		0.383307
		0.221143
		0.964023
		0.507538
		0.401167
		0.34633
		0.3064
		0.3599
		0.356719
		0.310159
		0.274348
		0.220211
		0.0804577
		0.277134
		0.874666
		0.575923
		0.247001
		0.382377
		0.310539
		0.32534
		0.643792
		0.523109
		0.373393
		0.148055
		0.363479
		0.328144
		0.322323
		0.107496
		0.384425
		0.274686
		0.296639
		0.29501
		0.433724
		0.329234
		0.313105
		0.275966
		0.378652
		0.274105
		0.217924
		0.488593
		0.351204
		0.224202
		0.259652
		0.267219
		0.156931
		0.278953
		0.312961
		0.395372
		0.243223
		0.460815
		0.459877
		0.171579
		0.145635
		0.199076
		0.238084
		0.392133
		0.394003
		0.211931
		0.532148
		0.228837
		0.23616
		0.513864
		0.24793
		0.172358
		0.368144
		0.114732
		0.275735
		0.292434
		0.156514
		0.120149
		1.24697
		0.965562
		0.185496
		0.789556
		0.367505
		0.494601
		0.344264
		1.16425
		0.169255
		0.275827
		0.20918
		0.283078
		0.106276
		0.545371
		0.31955
		0.304792
		0.198116
		0.392326
		0.396348
		0.278277
		0.265052
		0.0658435
		0.247506
		0.120133
		0.313381
		0.164054
		0.241541
		0.174773
		0.207127
		0.273091
		0.240283
		0.35362
		0.274563
		0.311397
		0.331208
		0.335681
		0.27644
		0.280719
		0.267384
		0.263508
		0.230121
		0.185913
		0.489854
		0.118956
		0.123308
		0.129445
		0.288249
		0.288921
		0.128334
		0.321168
		0.336785
		0.275992
		0.296401
		0.26695
		0.295087
		0.147634
		0.0752464
		0.341097
		0.280187
		0.343335
		0.42482
		0.228049
		0.11359
		0.485089
		0.217952
		0.298792
		0.0676505
		0.344998
		0.0862272
		0.43122
		0.411464
		0.165564
		0.293254
		0.402748
		0.0786644
		0.307973
		0.220553
		0.687324
		0.362833
		0.228053
		0.198667
		0.261009
		0.214298
		0.194115
		0.240704
		0.144312
		0.427802
		0.164996
		0.069321
		0.369769
		0.319974
		0.0778006
		0.0766161

## Sheet: Figure 1f
Leptonema	Zygonema	Pachynema	Diplonema	Diakinesis
0.265158	0.236781	0.760017	0.713542	0.0498885
0.139025	0.228168	0.673169	0.718224	0.0354411
0.245311	0.220026	0.765055	0.408412	0.0767862
0.127092	0.198679	0.41432	0.557125
0.146257	0.289141	0.35534	0.515767
0.136477	0.156521	0.59536	0.504979
0.256664	0.208456	0.29519	0.490597
0.248662	0.126807	0.390256	0.473319
0.272054	0.152698	0.377887	0.653734
0.15384	0.151523	0.340529	0.726411
0.173487	0.107709	0.544102	0.665522
0.141629	0.121825	0.788584	0.64331
0.147326	0.108988	0.198128	0.487296
0.14473	0.120264	0.211699	0.24495
0.131094	0.104178	0.465675	0.451068
0.147007	0.143305	0.430031	0.0382082
0.155347	0.0847764	0.508895	0.307268
0.12874	0.0947213	0.508895	0.429166
0.114719	0.11697	0.55388	0.315383
0.197445	0.155485	0.33461	0.412564
0.156936	0.132526	0.767218	0.506186
0.149383	0.143819	0.411042	0.351222
0.15024	0.148178	0.777808	0.0654642
0.154957	0.128337	0.253871	0.429868
0.152043	0.107386	0.181152	0.341846
0.131343	0.0913406	0.18165	0.395155
0.155526	0.149927	0.341971	0.431305
0.118065	0.122063	0.259153	0.47731
0.149769	0.123999	0.36372	0.402187
0.174372	0.12785	0.210627	0.384519
0.226926	0.123229	0.363755	0.479405
0.124538	0.151831	0.237036	0.59081
0.138732	0.114521	0.24491	0.456757
0.141426	0.113982	0.354554	0.713542
0.166987	0.130592	0.848351	0.250135
0.121972	0.153821	0.329959	0.307801
0.112197	0.103421	0.25	0.393034
0.0697521	0.127377	0.403791	0.354197
0.100196	0.127231	0.309785	0.362596
0.0195559	0.149241	0.431614	0.28844
0.100389	0.102856	0.350843	0.313997
0.14594	0.178096	0.328652	0.297043
0.0938136	0.13354	0.434093	0.404365
0.0886856	0.114634	0.391186	0.0503015
0.127263	0.131149	0.175727	0.916342
0.0929681	0.162901	0.687162	0.34155
0.084991	0.204479	0.203079	0.765613
0.0916722	0.149241	0.279084	0.533197
0.07348	0.147906	0.298654	0.702142
0.122132	0.151004	0.462875	0.282151
0.113591	0.134166	0.281541	0.225757
0.134871	0.126598	0.365146	0.225757
0.130254	0.101234	0.300773	0.413799
0.148774	0.0865798	0.329043	0.211992
	0.0637513	0.405298	0.358385
	0.080422	0.363708	0.170294
		0.396065	0.297923
		0.293499	0.20534
		0.352064	0.304294
		0.183551	0.356428
		0.709667	0.224324
		0.359195	0.24018
		0.375711	0.328538
		0.291685	0.164904
		0.499637	0.431737
		0.38317	0.337799
		0.354607	0.31286
		0.377448	0.255741
		0.0253685	0.383317
		0.303597	0.323339
		0.466559	0.292854
		0.191792	0.410507
		0.230557	0.368871
		0.235924	0.384422
		0.188153	0.379086
		0.30097	0.439685
		0.339839	0.429354
		0.322151	0.341534
		0.856227	0.172811
		0.330415	0.438312
		0.229836	0.276888
		0.247864	0.341263
		0.0267432	0.212373
		0.385636	0.301178
		0.0453671	0.449193
		0.462294	0.425434
		0.265248	0.429483
		0.0305281	0.170064
		0.212272	0.271968
		0.371282	0.350579
		0.2365	0.312053
		0.194293	0.272248
		0.421733	0.324461
		0.0311642	0.322108
		0.464312	0.264122
		0.276625	0.323258
		0.374364	0.280565
		0.297073	0.307801
		0.388776	0.332694
		0.529766	0.346702
		0.506423	0.323377
		0.547511	0.306078
		0.426289	0.293715
		0.276761	0.302095
		0.431412	0.281913
		0.292598	0.385242
		0.552351	0.423651
		0.229613	0.458614
		0.549223	0.279234
		0.534991	0.33679
		0.602546	0.293362
		0.546573	0.380808
		0.266025	0.371109
		0.225737	0.152155
		0.285725	0.290878
		0.21003	0.169419
		0.283168	0.327655
		0.227035	0.249866
		0.233251	0.272478
		0.363859	0.275999
		0.27516	0.285905
		0.23003	0.350971
		0.325215	0.310346
		0.246477	0.369544
		0.263594	0.333904
		0.254737	0.279405
		0.365667	0.297385
		0.353973	0.341506
		0.270027	0.335631
		0.238554	0.315646
		0.398366	0.360872
		0.393656	0.281714
		0.237094	0.199706
		0.248519	0.310436
		0.312431	0.255577
		0.356757	0.172583
		0.189106	0.168529
		0.225532	0.17276
		0.479874	0.169762
		0.183072	0.274394
		0.293505	0.332822
		0.208375	0.351307
		0.237096	0.249004
		0.248519	0.375117
		0.312687	0.257173
		0.356647	0.256922
		0.190547	0.245404
		0.226119	0.239286
		0.333857	0.238492
		0.480701	0.144019
		0.139771	0.318664
		0.265152	0.225672
		0.125175	0.250942
		0.173961	0.334704
		0.175166	0.227199
		0.220529	0.258501
		0.215186	0.267853
		0.217416	0.369533
		0.181613	0.290343
		0.171718	0.149495
		0.246256	0.208749
		0.0874489	0.24351
		0.313311	0.480721
		0.178378	0.375974
		0.245802	0.222835
		0.129728	0.240784
		0.21566	0.263997
		0.125346	0.274643
		0.17119	0.210573
		0.0799476	0.251433
		0.212258	0.280882
		0.273307	0.215608
		0.292606	0.223485
		0.313858	0.250572
		0.185245	0.240396
		0.223976	0.192486
		0.175215	0.319677
		0.229404	0.26801
		0.244428	0.246168
		0.294586	0.319357
		0.217183	0.410193
		0.2413	0.341712
		0.122601	0.53084
		0.219375	0.331463
		0.207579	0.112182
		0.141756	0.116039
		0.142178	0.192562
		0.226275	0.277899
		0.19193	0.298375
		0.396448
		0.233972
		0.226403
		0.131894
		0.123262
		0.427791
		0.148067
		0.196717
		0.159154
		0.222344
		0.0977244
		0.218249
		0.207322
		0.212755
		0.261051
		0.13183
		0.310885
		0.211148
		0.178856
		0.255167
		0.146154
		0.377665
		0.440512
		0.116623
		0.145982
		0.194933
		0.26442
		0.124686
		0.309135
		0.0950761
		0.277643
		0.233506
		0.122086
		0.162815
		0.112243
		0.115357
		0.133484
		0.174563
		0.211767
		0.126566
		0.187665
		0.112675
		0.149148
		0.176863
		0.214403
		0.170722
		0.272129
		0.224917
		0.295194
		0.2316
		0.21655
		0.347792
		0.163149
		0.208948
		0.152958
		0.126762
		0.111927
		0.104697
		0.215803
		0.186658
		0.234091
		0.269156
		0.241618
		0.187069
		0.214762
		0.165574
		0.139268
		0.180534
		0.136638
		0.146363
		0.154828
		0.263706
		0.137851
		0.203757
		0.164529
		0.178217
		0.248394
		0.179925
		0.140481
		0.128474
		0.163902
		0.167976
		0.144587
		0.151
		0.241171
		0.129249
		0.140468
		0.146478
		0.311183
		0.272537
		0.139884
		0.275424
		0.239363
		0.49873
		0.157868
		0.241457
		0.197243
		0.0993244
		0.134748
		0.0191303
		0.197311
		0.326284
		0.179673
		0.188807
		0.258414
		0.18145
		0.0908755
		0.167475
		0.0939924
		0.195195
		0.189409
		0.276008
		0.207861
		0.280317
		0.149774
		0.214912
		0.199449
		0.284967
		0.188609
		0.185762
		0.162177
		0.130944
		0.148716
		0.267037
		0.20868
		0.231189
		0.293225
		0.247107
		0.180799
		0.199642
		0.179286
		0.18677
		0.190573
		0.188389
		0.101444
		0.101128
		0.134107
		0.288944
		0.343758
		0.113853
		0.310124
		0.364676
		0.325123
		0.325448
		0.293281
		0.172601
		0.361785
		0.132119
		0.0921216
		0.0864914
		0.162309
		0.28285
		0.139664
		0.128427
		0.162292
		0.118648
		0.132155
		0.312597
		0.207475
		0.129633
		0.212418
		0.125559
		0.161463
		0.0773404
		0.116206
		0.113924
		0.136457
		0.246254
		0.152205
		0.14403
		0.131684
		0.113054
		0.228747
		0.181862
		0.132879
		0.19729
		0.110133
		0.144836
		0.159422
		0.288597
		0.276546
		0.184675
		0.221492
		0.191229
		0.289504
		0.148644
		0.114786
		0.108751
		0.153487

## Sheet: Figure 1g
Leptonema/Zygonema	Pachynema	Diplonema	Round Spermatids
0.2063	1.2004	0.4549	0.4615
0.9327	0.9867	0.7581	0.7065
0.6631	1.2713	1.0278	0.8078
0.3163	2.2191	0.4659	0.4924
	1.51095	0.596321

## Sheet: Figure 2d
Leptonema/Zygonema	Pachynema	Diplonema		Values are log2(x)
0.333567	0	0
4.51245	2.65481	2.22103
3.50791	2.66228	1.31928
3.29364	2.40777	0
2.87475	2.15407	1.36475
0	1.13716	0
3.84115	2.08557	1.14249
0	0.828675	0
0.127697	0	0
5.98785	4.87772	4.30025
0.717324	1.51028	0
2.24562	0.727732	0.299311
0	0	0.443842
3.30724	1.30974	0.431412
2.68644	1.99908	1.10879
4.07298	1.79884	1.18335
3.80118	2.22664	1.58244
4.45067	2.75446	2.41944
2.54691	1.79313	0.710724
1.67075	1.62947	1.71116
0.558344	0.418343	0.440687
2.37405	2.11159	1.33603
0.535551	0.90249	0
2.80582	3.6572	3.54343
1.8904	1.18085	2.0748
0.628983	1.62049	0.891878
1.77454	1.03563	1.35048
2.51697	1.86939	1.35226
3.53672	1.5914	0.710275
5.80847	4.48412	3.70629
0.376224	0.581133	1.25293
1.27942	1.77632	3.4678
0	0	0
3.30814	1.15913	0
4.13724	2.68731	1.72198
1.97479	0.732357	0
3.11808	3.56158	2.82021
1.22325	1.00379	1.05433
2.89973	2.07142	2.04231
3.89445	2.78716	3.39193
3.61024	2.54472	1.67831
2.56842	2.22887	2.22747
4.1697	2.88091	2.28434
1.67381	1.33818	0.44032
0.812372	0	0
0.455754	0.757214	0
0	0	0
0	0	0
0	0	0
0	0	0
0	0	0
0.803262	0	0
4.33485	2.07246	1.84186
1.18686	0.393765	0.572296
2.64852	1.94478	1.03325
2.10631	2.06913	1.85129
3.32793	2.76759	3.74845
1.22664	1.08258	1.09201
0	0	0
0	0	0
0	0	0
2.05389	2.42815	0
0.864227	0.866534	0
0.0446678	0.47904	0.837608
0	0	0
0.0632301	0.497333	0
1.48221	1.72569	1.02474
2.93201	2.28525	1.47374
3.75017	2.82852	2.47871
2.99623	2.67537	2.25365
1.57782	1.78069	2.28719
0	0	0
2.83215	1.86743	1.26093
1.21758	0.869677	0.745762
1.26259	0.606385	0.404242
0.70101	0	0
0.217535	0.569479	0.417283
6.90402	6.42914	3.68398
0.116796	0.127919	0.290649
4.03314	2.65051	1.05151
3.79081	1.45019	0.644291
3.22924	2.52072	1.44067
1.41315	1.07542	1.03295
0.897247	0.376401	0
0	0	0
2.1737	1.26391	0.665559
3.5841	1.35688	0.945087
1.42063	0.382965	0.178952
0	0	0
0.633516	1.56063	0.878129
0.410607	0.697861	1.8976
4.01315	2.14341	1.90507
2.48594	2.04047	1.44146
2.2525	1.14747	0.660593
3.92945	2.66003	1.81593
1.6373	1.88448	1.2197
4.30326	2.51176	1.80205
3.47893	1.54701	0.748518
1.33232	0.909145	1.46797
3.26732	2.243	1.24755
3.95896	2.1077	1.33389
3.43171	2.16761	2.14672
0	0.0160594	0.18493
0.775811	0.308894	0
1.91887	2.05184	1.99865
1.21028	0.822336	0.358867
1.87873	0.965304	0.358427
3.10992	2.38097	1.92853
3.59495	3.24651	3.3356
1.75491	1.67405	0.5503
5.05587	3.50224	2.73564
0	0	0
3.73079	3.54333	2.76007
2.7538	1.73285	1.59653
2.43355	1.51579	0.616701
1.4163	1.82122	1.85574
0	1.52841	1.61964
0	0	0
1.6393	0.91772	1.23229
1.81851	1.19342	0.86485
1.08662	0	0
2.32546	1.18943	1.09274
2.26715	1.73491	1.49101
3.74706	2.25672	1.61139
0	0	0
2.95	1.91921	2.46049
0	0	0
0.571293	0	0
2.27234	2.81269	1.8548
1.49005	0.424685	0.418189
4.73411	2.86405	3.22399
0	0	0
1.50193	1.66283	0.306507
0.404869	0.686404	0.300142
0	0	0
2.8445	1.71568	1.50102
0	0	0
0.77965	0.756831	0.589825
0.640656	0.782774	0
1.3274	1.46115	0
0	0	0
1.83747	1.69393	1.85072
2.50209	1.87236	0.712214
2.06583	0.364256	0.873982
1.20507	0	0
4.77076	3.8035	3.13159
3.95532	3.20072	3.22995
3.18319	2.54611	2.34449
0.74623	0.434268	0
0	0	0
0	0.634196	0
4.97818	3.53847	2.72151
3.46227	1.68679	0.847029
0	0.391024	0.843017
0.568357	0.309702	0.382631
3.24019	1.9998	1.11343
8.23758	4.45143	3.80162
2.58713	3.11101	1.60908
4.02278	4.00489	4.20664
0	0	0
0.875417	3.49685	2.76599
0.978639	0	0.148544
3.33538	1.87487	2.12332
2.55117	2.00706	1.04172
3.26736	2.83638	1.65546
2.25477	1.58152	0.918165
2.30255e-05	0.0370067	0
1.15229	1.84147	0.610027
4.63746	4.4652	2.6269
0.252622	0.308768	0.318391
0.187849	0.154458	0.516002
5.37243	3.54181	2.39915
4.06793	2.52406	2.07143
2.84098	2.65162	2.87472
2.05263	1.82374	1.61092
0	0	0
0.259957	0.50989	0
2.62757	1.78744	1.53205
4.83048	3.23549	2.3853
3.39602	0.929035	1.46858
3.0054	2.17211	1.46696
2.89999	2.10259	1.39646
2.01628	2.51397	0.953504
2.42159	2.23108	2.01905
2.14938	2.89918	1.14877
0	0	0
4.16453	2.31293	1.28442
3.3796	2.55902	2.10396
2.90578	2.0648	1.64816
4.40721	2.79527	2.43458
0.223334	1.24831	1.49527
3.42368	1.80204	0.635142
0.235611	0.539337	0.744307
4.99782	4.98437	3.90271
0.0725748	0.134311	0.568959
0.64241	0	0
3.85828	1.64992	0.902575
0.921057	0.029685	0.0154351
1.94792	0.587876	0.386173
1.17242	2.26149	1.35744
4.18531	2.3845	1.48664
4.07731	2.31708	1.00946
2.39475	3.77657	4.82989
0	0	0
0	0	0.8348
2.0159	1.11516	0.548566
2.89118	1.04126	1.18405
2.03589	1.62681	1.2935
5.26412	3.01899	2.13147
3.98631	2.69075	2.00573
1.49448	1.21932	1.61524
1.62499	1.3598	0.890958
3.95524	4.04918	3.74323
2.53547	1.73328	1.13234
2.04702	1.94965	1.54705
4.43754	3.12426	2.64354
0	0.36767	0.455745
0.786088	0.596784	1.17275
0	0	0
2.52392	1.53106	1.05494
5.32102	3.58221	2.9997
4.87959	3.52028	2.49168
2.47101	1.76679	1.18642
1.88292	1.13716	0.466978
5.55653	3.60389	2.92246
3.37919	2.56504	2.17953
0.860558	0	0
1.12453	0.0165896	0.495239
1.32064	0.0712944	0.250695
2.05262	1.18157	0.942172
2.00129	0.975848	0.430306
0.332234	0.543025	0
2.91887	2.34951	1.34245
0.289459	2.5998	1.41471
0.379419	0.444313	0.25541
3.38626	2.24353	2.14075
2.85782	2.62664	3.67378
2.98644	2.45535	1.6637
5.16337	3.28638	2.59462
4.20036	1.83571	2.16989
1.62201	0.717993	0.095504
3.12465	1.64376	1.34074
0	0	0
0	0	0
0	0	0
0	0	0
0	0	0.762927
0	1.62565	0.704328
2.85517	2.12768	1.5216
4.54234	3.17544	2.11508
2.0178	2.57185	2.40865
2.30472	0.403086	0
0	0	0
0.843663	1.05741	0
5.0517	3.11427	1.82246
3.89787	2.6183	1.85535
2.61193	3.4075	1.68093
0.890225	0.777186	0.610104
2.46638	0.96286	0.159246
0	0	0
0.866796	1.79146	1.03359
3.53144	2.44011	2.35771
2.90364	3.737	2.97517
5.33512	3.05144	1.76127
0	0	0
3.61485	2.76033	1.45832
4.60419	2.51353	1.96566
5.76949	2.34284	0.404825
4.45797	3.28207	3.40507
1.79633	1.51589	1.74599
3.57851	2.35435	1.96884
2.15096	1.08638	0.343168
2.13356	1.83243	1.73653
0.433885	0	2.2754
0.436853	0.52998	0.495298
0	0	0.0716553
0	2.55464	0
0.948645	0	0
0	0	0
2.49334	1.58182	0.930506
0.180182	0.133636	0.702938
0.00696221	0.0450341	0
4.6153	3.27419	2.42226
2.57151	2.20252	1.94123
0	0	0
2.42382	0.912019	0.847852
0	1.69847	1.76524
1.39007	0.480608	0
3.738	1.57628	0.720184
4.54258	3.3626	3.0014
6.48584	3.00996	3.02565
1.88743	1.23487	1.30799
2.56826	1.96444	1.53637
2.78945	0.873425	0.782418
1.33612	1.16917	0.365066
5.26452	1.34303	0.585668
0.137007	0.137061	0.789133
0.823052	1.53439	0.716502
1.56438	0.552016	0.120465
0.872602	0.256208	0.188079
0.257986	0.699548	0.417876
0.972224	0.245079	0.338909
3.2334	2.71624	2.21228
3.26204	1.71221	1.07865
2.18309	2.28118	2.48755
2.64312	1.71736	1.09935
1.49816	2.32348	3.23683
1.88062	2.25244	2.23802
2.13363	1.10823	0.505126
0	0	0
1.88318	1.05981	0
2.1295	0.597869	0.471131
1.94556	2.10557	0.955333
0.719216	0	0
1.60492	1.15079	0.575125
0	0	1.59531
1.89767	0.67575	1.35037
1.00239	1.07741	0.597431
0.150463	0.0405526	0.411496
1.81214	1.42769	2.14595
2.18871	3.53714	3.39573
0	0	1.29004
2.73273	2.01511	1.25304
3.33078	2.70168	1.56329
0.472936	0.245907	0.825974
3.60839	1.9843	1.06789
1.19461	0.300266	0.354433
0.874721	0.59461	0.398142
1.68363	1.68322	0.84128
3.65846	2.98216	2.06278
2.69755	2.4887	1.74552
0	0	0
3.0841	2.04612	1.03334
0	0	0
4.43554	1.66298	0
0	0	0
0.20352	0.0948356	0.926152
0	0	0
4.02562	3.67298	3.53243
0	0.368542	0.0786047
4.25688	2.15275	1.38799
1.35074	1.99799	0
2.9107	1.89689	1.57935
2.07161	2.32635	6.74136
0.141533	0.141462	0
0	2.55464	0
0.97341	1.07093	0.725812
0	0	0
0.178449	0	0
2.44507	2.88546	0.959609
1.40974	0.184825	0.0472036
3.25126	2.83772	2.37952
3.18503	1.71866	0.94006
0.728046	0	0
0	0	0
4.82705	2.64474	1.35248
1.939	1.43551	0.157044
0.570899	0	0.170878
0.550837	0.664	0.121774
3.24597	1.77401	0.353698
3.95164	2.59039	2.53117
0	1.01792	0
4.0826	2.27558	1.04476
4.2003	2.68262	2.11793
2.91667	2.97891	2.33194
0.0350903	0.13968	0.931995
0.105536	0.252518	0.330494
1.30831	0.678203	0.590642
6.12079	6.10042	4.8673
3.81394	4.04514	3.59932
0	0	0
2.98949	0	0
0	0	0
0	0.738101	0.842318
3.21312	1.55802	0.547692
4.41653	2.93736	2.31818
0	0	0
0	0.576281	0.430337
0.233489	0	0
0	0.213146	0
4.42623	3.43623	2.6355
0	0.0279295	0.905192
5.25845	3.3009	3.0724
0	0	0
0	0	0
0	0	0
0.455572	0	0
0	0	0
0	0	0
0	0	0
0	0	0
0.608925	0.918036	0.576719
0.734835	0.631341	0.554073
0.349282	0.110086	0.0588382
3.67777	1.32975	0.624755
0	0	0
0	0	0.431986
1.78261	0.249244	0
2.52354	2.39673	1.60445
3.87046	3.33086	4.02704
2.25572	1.20323	0
0	0.634623	0
0.684499	0.451022	0.170499
1.67921	2.3054	0.861873
0	0	0
0	0.267353	0
0	0	0
0	0	0
2.21796	3.07622	2.78446
2.84894	2.01053	0.872106
2.7204	1.22583	0.931585
2.8004	3.30371	3.56293
2.17912	2.54576	2.06652
3.13255	2.32927	1.02888
3.39763	2.19395	1.28635
2.00152	0.901648	0.594495
2.2027	0.482799	0.0471883
0.0650076	0.340629	0
3.83002	3.06349	2.88936
5.05508	3.40046	2.53316
0	0	0
0	0	0
0	0	0
0	0	0
3.15512	0	0
0	0.655416	0
1.02886	1.02229	0
2.61637	0	0
1.41867	0.617889	0.128509
2.61637	0.384073	0
5.67923	1.69445	1.72794
2.00888	1.42317	0.618263
0.507304	0.446582	0.71746
0.282935	0.461558	0.492853
0.82229	0.614947	0.570273
2.11098	2.40086	2.10268
2.31584	1.55638	0.507616
0	0.140423	0
0.3265	0	0
0	0	0
0	0	0
3.13387	2.30551	1.57138
2.35701	1.87409	1.76186
1.6667	0.741213	0.30142
1.54632	0.874427	0.60881
0	0	0
3.13736	2.01012	1.41715
4.45146	3.41005	2.83256
4.39669	4.39431	4.80236
3.84788	1.41746	0.581872
1.84403	2.29096	0.704121
3.46776	1.97349	1.38458
3.37462	1.90308	1.16282
3.00591	1.23694	0.572062
3.58118	2.37999	1.87432
1.79243	2.65126	2.28203
0	0	0
0	0	0
0	0	0
0.943415	1.89281	0
2.89139	2.5281	2.11216
2.52514	2.4194	2.4239
1.11243	1.23775	1.2978
0.974918	1.19593	1.74344
3.34369	1.27552	0.738201
4.4439	2.76493	1.3565
3.37864	2.76416	1.95715
0.610011	0.00463281	0.27335
1.61646	2.14077	0
1.34978	1.58459	2.03921
4.77309	3.56194	2.88649
5.39527	3.16744	2.23284
0.673335	0.676291	0
4.41075	2.11073	1.32489
3.31762	3.02535	2.81142
1.47992	1.25016	3.01918
5.80827	4.94256	3.8756
4.31515	3.05502	2.03827
0	2.4505	0
0	0	0
0	0	0
0	2.58335	0
0	0	0
0	0	0
0	0	0
0	0	0
0	0	0
0	0	0
0.627518	0	0
0.274232	0.0635216	0
2.62704	3.37528	3.01918
0	2.65948	0
3.91539	2.39596	1.54313
0.573849	0.950889	0
0	0	0
0	0	0
0	0	0
0.992852	0	0
0	0	0
0	0	0
0	0	0
3.32757	1.70961	1.07402
0.85823	0.915997	1.56505
0.736642	0.744189	0.771029
3.63256	3.13201	2.24836
1.47716	1.88093	0
0.674733	0.379946	0.657614
0.363846	0.0761898	0
2.26147	0.83679	0.610356
4.67193	2.77472	1.78493
3.35889	2.36191	1.55731
1.71137	1.4863	1.12071
2.91967	3.03258	2.26451
2.95265	2.38332	2.32231
1.62388	1.53525	1.15747
2.8607	1.91318	1.58836
5.42537	4.3521	3.60075
0	0	0.261447
3.17173	0.160282	0
0	1.07772	0
2.65719	0.205777	0
2.4171	1.61511	0.750496
2.35172	3.04259	1.93283
1.79124	2.13479	1.46819
2.94427	1.73409	1.59219
0.5399	0	0
2.63538	1.60815	0.673423
3.91215	2.2055	1.24458
1.79069	2.09341	2.98119
1.3106	0.734737	0
0.499285	0.193635	0.273589
0	0	0
4.4203	2.99924	1.98188
1.5475	1.17171	0
4.44749	3.56254	2.50116
2.67654	2.65514	2.10917
4.39873	3.16996	1.95487
3.83234	2.34309	1.63632
1.99929	2.24393	1.40325
4.8713	3.3404	2.41724
5.24643	3.06701	2.3592
3.58714	2.54569	1.189
2.78641	1.87586	1.01715
2.80864	2.28781	1.21203
2.21127	2.12124	2.25862
1.48407	1.5262	0.432374
2.28122	0.903619	0.0555319
2.16321	1.57144	0.973563
1.24937	0.477906	0.0835233
0.691036	1.11816	1.54782
1.01417	0	0
0	0	0
0	0	0
0	0	0
0	0	0
0.818356	0	0
3.41476	2.45897	2.09325
1.15807	0.452682	0.461105
4.31019	3.97371	3.49352
0.524888	0.313312	0.45191
4.45876	3.72228	3.18696
3.37309	2.08253	1.97231
0	0	0
0	0	0
1.15952	0.374873	1.8519
0.440666	0	1.28962
1.82	4.29497	3.6694
1.85197	1.19339	0.636728
3.65557	2.43451	2.60476
3.66999	2.21779	1.94689
6.08424	3.19151	2.71704
4.19756	2.6156	1.67415
2.56557	2.78986	4.49428
1.26017	1.46358	0.19676
3.87571	0	2.52299
4.09496	1.28887	0.439468
1.08173	1.04309	1.17772
4.76422	3.32194	3.0571
2.83039	1.57338	1.19753
0.586397	0.316992	0.169136
3.68874	3.26019	1.941
0.520683	0	0.770483
2.23134	1.62271	1.291
2.92561	3.69835	1.24786
2.18544	1.51724	0.878055
0	0	0
0.591251	0.916265	0
0.770887	0.817816	0
0.764673	0.821031	0
0	0	0
3.24486	2.04172	0.86015
2.00061	1.82568	1.10886
2.96652	1.74277	0.973486
3.43957	2.01278	1.51754
0.35588	0.319705	0.248744
0.618532	0.248447	0.00893749
0.604533	0.325333	0
0	0	4.12329
3.01577	1.90764	1.76947
0.57689	1.25082	0.268148
0	0	0.986455
0	0.726259	0
1.0756	0.411558	0.688899
1.34969	0	0.551063
0.718547	0.617226	1.00365
3.28927	1.73072	1.44857
0.227261	0.0964612	0.656005
4.99267	2.88306	2.00586
2.57467	1.89521	1.1956
3.51564	2.73556	2.42144
1.91472	1.57649	0.944843
3.26177	1.63257	0.767874
3.87446	3.97557	3.17116
4.36592	4.09146	4.11654
4.97657	2.01822	0.973826
0	0.173243	0.459714
0.575793	1.04724	0
2.95509	1.55923	1.61445
0	0	0
0	1.49145	4.49327
4.29039	2.94567	2.40183
2.27507	0.378099	2.10637
1.6836	1.18628	0.331996
3.34207	1.98384	1.19687
0.557954	0.460006	0.370867
4.22505	2.56511	1.52806
3.62899	2.72598	1.95368
2.73918	0.880189	2.76689
0	0.375505	0
2.28364	2.38847	1.58799
3.00095	1.8205	0.977693
7.43471	0	2.52299
1.72904	1.45331	0.557282
1.61219	1.86367	1.29202
0	0.326875	0
0.808286	0.261428	0.671678
3.51245	2.41228	1.72695
1.56074	0.629129	0.767368
1.35685	0.556092	0
0	0	0
0	2.53818	0
4.42716	2.62284	1.94365
0.144189	0	0
4.54248	1.59914	0.433361
2.95703	2.05213	0.988641
4.29684	2.75021	2.25473
3.22909	2.07749	0.929757
1.01942	0.959702	1.75027
0.48342	0.667173	1.1138
1.09009	0	0
0	0	0
2.46381	1.48143	1.36232
2.48681	0.895042	1.13233
3.47016	2.40165	1.34214
3.55136	1.08593	3.95642
4.28916	3.2394	1.3642
5.3865	4.23875	3.1424
0	0	0
2.54544	0.770968	0
4.39312	0	0
0	1.49901	0
2.45458	4.00239	1.36039
0.496554	0	0
2.15947	0	0
3.99678	2.50385	1.22131
0.862131	1.25086	0
3.19641	3.37353	3.55804
2.67582	1.32251	0.41549
3.79902	3.36781	2.34783
3.71925	2.92101	2.48138
2.81815	2.02802	1.32059
3.65022	2.86867	2.38747
2.11912	1.71355	1.22584
2.90964	2.06597	1.57506
0.0502572	0.0277885	0.334532
3.63552	2.50422	1.87829
0.536122	0.372804	1.06317
2.35224	1.72683	1.18872
0.089896	2.55464	0
0.0504007	0.286671	0.618699
3.40795	1.51006	0.325245
2.94596	1.69008	0.644214
2.61529	2.08397	0.320072
0.660177	0.65832	0
2.07274	1.58078	1.64267
3.46375	1.41249	0.799747
2.03813	1.64746	0.190599
2.30472	0	0
0	0	0
1.79787	1.82409	1.99355
1.1466	0.766657	0
0.554559	0.185732	0
5.34588	3.41698	2.6839
2.03558	1.79836	1.19854
4.13678	1.89646	0.890324
0.213458	1.08176	1.91961
3.47644	1.44033	0.624111
4.33176	3.24491	2.29293
0.767445	0.900616	1.28955
1.88803	0.723434	0.483882
0	0.419624	1.59894
2.54499	0.742714	0.167349
1.53445	2.76393	2.68264
2.77793	2.39869	1.90364
3.23899	1.93179	0.835813
0	0	0.565866
1.5904	1.2766	0.649717
3.8915	2.09141	1.04172
4.10719	2.06409	1.12394
1.58574	4.41276	4.13823
1.35414	1.0915	0.935
4.33437	3.30945	1.96469
0.717147	0.66333	1.74582
0.310088	1.29918	0.218209
1.38473	0.914523	0
0.696324	0	0
0	0.0201677	0
0	0	1.09885
0	0	0
4.25303	3.13665	2.51188
2.87076	2.29978	1.91848
4.66189	2.35063	0.753443
2.85012	1.68393	0.81122
1.2971	1.19733	0.944993
3.34531	2.07083	1.34066
2.04646	1.59251	0.254592
1.58224	1.76823	1.35598
3.57088	1.21818	0.595111
0.794173	0	0
0	0.391384	0
0.413278	1.3114	0.833895
2.92676	1.96864	1.26506
2.41602	1.4104	0.7077
2.83137	0.672376	0.427018
3.90121	3.39015	3.18767
3.00971	1.53382	1.23807
3.51673	1.66295	1.0989
1.24112	1.50142	1.64769
1.30043	2.13984	0.978846
3.70968	2.46451	1.6459
1.27891	1.32869	4.35233
0	0	0
0	0.753124	1.22786
1.83667	1.28835	0.301827
1.99597	2.60927	0
2.91037	1.58417	1.81746
0.73755	1.29608	0
2.18258	2.38302	1.98111
2.9298	1.133	0.858532
4.52195	2.90089	1.56611
1.7519	0.87993	0.243018
0	0.0730699	0.124931
0.331395	0	0.137102
0.549021	0	0.255068
0.198938	0.399069	0
4.48935	1.40018	0.552264
2.81881	1.90469	1.31721
1.15397	0.853687	0.691187
4.49938	3.0733	2.76732
2.48575	1.10972	0
1.00953	0	0
2.92148	3.03252	2.45
3.35082	2.03405	1.02371
0.410074	0.808512	0.903609
4.62425	3.65722	2.91727
3.03278	2.53016	1.82276
3.36195	3.05133	3.00865
4.48778	2.96079	2.06534
0	0	0.298188
4.97491	3.67928	3.32078
4.15244	2.5291	2.19005
0.44644	0.882692	0
0.23918	0.541453	0.892518
3.62993	2.23269	0.795367
2.66394	1.8837	0.875264
2.63917	0.718398	0.450399
3.00691	1.41389	0.844591
0	0.547174	0
0	0	0
0	0	0
1.39877	2.94868	0.892982
1.75329	0.541244	0.0443154
2.11453	2.22477	1.22811
1.34761	1.38384	1.27494
0	0	0
0.659106	1.68368	1.42815
0	0	0.83509
2.00915	0.343123	0
0.680787	0	1.07769
1.94667	2.24472	2.70715
0	0.629605	0
4.34352	3.35801	2.42489
2.14052	2.72132	2.59067
4.31696	3.37888	3.09714
4.49471	2.45982	1.43527
0	0	0
0	0	0
0.0981381	0.017665	0.164095
0.0944182	0.0749823	0.0171471
1.98408	1.03882	0.641038
1.96747	1.25957	0.528257
4.24784	3.49214	2.78014
1.61132	1.28324	0.862775
0.46103	0.868835	0
1.09019	0.132452	0
0.878349	1.62998	1.50951
0	0	0
0	0.322619	0.399261
4.3476	2.5164	1.92012
4.13372	3.31055	2.85334
2.58955	2.16506	2.17966
0	0	0.923332
1.39305	0.35333	0.587043
2.51361	0.826372	0.275391
0.444862	0.408978	0.500435
3.88011	1.59243	0.958423
0.902231	1.06024	2.13694
1.33838	0.674596	0.521946
2.42044	1.19197	0.865538
1.87882	2.35508	2.33669
1.11128	0.74405	0.465781
1.76823	1.20106	1.20037
2.39318	1.84725	1.49824
1.09888	0.42822	0.32653
0.0892272	0.761798	1.00169
1.30632	1.40525	1.07335
2.94895	1.84295	1.32431
1.04701	0.423486	0.274002
1.32342	0.834578	0.455929
1.25891	0	0
0	0	0.639333
0.471337	0	0
0.94778	0.256957	0.211676
0.479604	0.391393	0
0.486846	0	0
0	0.664573	0
0.460935	0.223254	0
0	0.947071	0
1.45454	0.271366	0.130681
2.72703	1.68618	1.03066
3.82601	2.32373	2.09519
3.63239	2.83635	2.28866
3.59838	2.42872	1.7806
3.10837	1.9995	1.17897
1.34269	0.865748	1.05588
1.37484	1.13926	1.11662
0.893584	2.52333	1.91104
1.80319	2.08657	1.18536
0	0	0
1.80171	2.36538	0
2.94689	1.38149	0.541115
0	0.391325	0.245376
0.441303	0.262616	0.847947
2.48622	2.32543	2.08933
1.34738	1.41641	0.894385
1.04847	1.33264	0.626269
0	0.768989	0
0.872264	0	0
2.3508	1.4758	1.53584
0	1.42558	0
0	0	0
0	0	0
0	0	0
0	1.01869	0
0	0	0
2.51361	2.58335	0
0	0	0
0	0	0
0	0	0
1.6764	0	1.51369
0	0	0
1.11235	0	0
0	0	0
0	0	0
1.39384	0.959994	0.985867
0.415562	1.12907	2.37939
1.38137	0	0
2.7797	0	0
3.15512	0	0
0	0	0
1.91809	1.06023	0
0	0	0
0	0	0
0	0	0
0	0	0
0	0	0
0.735285	0	0
0	0	0
0	0	0
0	0	0
0	0	0
0	0	0
0	0	0
0	0	0
0	0.787783	0
0.993743	0	3.51918
1.1662	1.69612	1.43071
3.27425	3.20735	3.01609
4.21882	3.33385	2.70856
3.63613	2.76448	2.37675
1.55302	1.64676	1.69475
4.22716	2.43552	0.578547
0.429658	0.836911	1.16451
1.8929	0.92519	0
1.33901	0.973431	0
3.33058	2.49637	2.4104
3.27024	3.28653	2.61229
3.19875	2.93819	1.72569
2.17849	0.438019	0.129764
1.42777	2.04825	1.68674
2.4519	1.81087	1.09509
3.39224	2.2495	1.6154
0.131369	0.0773422	0
3.70621	2.76348	1.93134
5.67997	4.68535	4.14959
4.29264	2.99991	2.68833
3.34669	1.39971	0.515554
2.89437	3.31651	3.43187
3.78982	1.48252	0.825101
0.470949	0.16495	0.05849
0.863045	0.397393	0.0491261
3.83506	3.23349	2.80103
1.25479	1.97659	1.21078
4.40269	3.57738	2.28488
3.51622	1.45006	0.80195
4.6971	2.6229	1.27106
1.67312	1.01305	0
2.52031	2.29221	2.00195
1.39483	0.401514	0.235812
2.60127	1.69595	0.73337
3.74246	0	0.379641
2.53611	1.74136	1.4557
0.26438	0.0144398	2.52299
0.0392383	0.328194	2.84557
0	0.367717	0
0.651319	0	0
4.41421	2.39921	2.33135
0.0282074	0.0093173	0
1.73523	0.973356	0.521083
2.20197	0.695391	1.28632
0	2.58335	0
2.62692	1.70527	0.977417
3.99803	1.89139	1.19381
2.62271	2.31615	1.3181
2.30793	1.51453	0.657458
2.61637	0	0
4.54273	2.32602	1.26881
3.04371	2.07366	1.13911
4.08302	2.98075	1.77241
0.0163635	0.106767	0
0.48138	0.250769	0.369039
0.51644	2.39903	0.644372
0.0974297	0	0.101058
2.98734	1.54579	1.13271
4.22602	2.06037	1.14077
2.28056	1.61682	1.84698
2.80687	1.82495	1.46525
0.0797581	0.885979	1.42411
1.97891	1.84127	2.3712
0	0.754706	0
2.62432	3.63975	4.3187
0	0	0.24838
1.51545	1.77264	1.79157
2.74325	1.94142	1.13812
4.3703	2.8746	1.80967
3.50109	2.51527	1.91224
3.87486	1.87166	1.18299
4.57843	3.78928	3.03405
2.56937	1.73323	0.793843
6.24559	3.17185	2.55017
4.46313	4.04171	3.81122
2.76032	1.95508	1.04194
0.133945	0.0491867	0.0732931
2.29544	1.82939	0.779342
2.81268	2.57507	2.15928
0.501279	0.330149	0
3.26531	1.5131	0.427651
2.44617	2.60881	1.74993
1.35025	0.852918	0.827167
3.74079	3.0824	2.45322
0.979983	1.00812	0.411806
1.0689	0.465098	0.0361228
2.38451	1.03543	1.02828
0.0866738	0.113246	0.269808
0.506255	0.19863	0.335972
2.35148	3.16662	2.54174
4.404	2.50576	1.89729
3.96853	3.29905	2.30183
4.66258	2.47132	1.40855
3.15878	0.549377	0.231649
2.64213	0.88111	0.301799
2.01334	1.25431	0.618865
0	0	0
3.34324	0.276841	0.728463
1.06126	0.654253	0
0.525601	2.99081	1.68704
4.35191	3.47502	1.91344
3.28783	1.69248	0.676187
0	0	0
0	0	0
0.472023	0	0
0.646349	0	0
1.63077	2.91363	4.15322
0	0	0
1.06716	0.59076	0.159426
3.17839	1.45587	1.11805
3.31733	3.38573	2.30905
1.29322	1.22694	0.8241
2.10324	1.77245	1.93585
0	0	0
0.414929	0.143644	0.0641105
3.7445	3.74974	3.86644
0	0	0.370342
2.21209	1.3557	0.605278
0.201241	0.791335	0.908707
3.06738	1.27577	0.600429
2.98376	2.6659	0.962667
0	0.427902	1.57148
1.16829	0	0
0.863736	0.467569	2.02885
0	0	0
4.07002	2.44047	1.74828
3.47785	2.69909	1.8049
0	2.4154	0
3.81574	0.941039	0.842616
0.761408	0	0
4.02718	2.76573	2.01494
0	0.21733	0.229042
1.61976	0.410524	0.557626
2.69248	1.90685	1.32467
3.00969	2.53716	2.12547
2.89301	1.29586	0.867933
3.95057	2.76696	2.33904
3.48056	1.79491	1.42626
2.82736	2.11626	1.04577
3.13786	2.51718	1.91207
2.92534	1.68507	0.616101
1.69066	2.32619	0.493457
2.59004	3.04237	3.01336
0.383043	0	0
0	1.2378	0
2.59447	1.98716	1.82068
2.97426	2.74084	4.1635
0	0	0
4.51691	2.6066	1.80247
3.12094	1.4621	0.640983
3.86571	3.88752	2.89975
0	0	0
0.231762	0	0.155551
3.46208	4.08967	3.46376
0	0	0
0.811909	0	0
2.22305	2.31741	2.13123
3.43395	2.31486	1.70876
1.67939	0.457764	0
0.367166	0	0
3.77477	2.95277	2.35279
1.01828	0.615262	0.297492
3.10779	3.14733	2.42681
0.986387	1.1653	0
3.45168	2.50978	1.73159
0.319786	0.555483	0
3.11111	2.38409	2.16102
4.5262	2.86492	1.75162
2.17759	3.03912	2.45486
2.39938	2.23902	1.5132
2.52717	2.31084	2.09991
1.87708	1.22309	0.28883
6.50117	2.04129	1.32887
2.81145	1.65426	1.78051
0.818399	1.07041	1.12226
1.05579	1.70769	1.56108
1.77229	1.67857	1.18649
0	0	0.930636
4.38252	3.03856	2.41903
2.88201	0.757542	0.657988
1.32788	2.34884	0
1.21334	0.92336	1.93159
4.30041	2.60441	2.10352
1.24284	2.30822	2.00901
1.56402	1.09078	0.207625
3.06101	2.29057	1.71133
3.50364	2.70044	2.1324
0.59888	1.29137	0.669457
3.50827	2.23226	1.22198
0	2.71906	0.643226
1.69808	1.55163	0.714148
2.27006	1.92906	1.24674
0.15421	0.150935	0.847263
0.766225	0.64406	0.603335
0	0	0
0	0	0
0	0	0
5.36722	4.00379	2.77932
2.55649	1.65843	1.08803
4.46915	2.37561	0.541764
0.658744	0	0
2.58457	1.56815	0.5492
1.02834	2.57484	1.17531
0.500194	0	0
5.69438	3.9579	1.9369
0	0	2.80632
0	0	0
0	3.15409	0
0	2.28589	0
0	0	0
0	0	0
0	0	0
0	0	0
0	0	0
0	0	0
0	0	0
0	0	0
0	0	0
0	0	0
0	0.166719	0
4.32768	2.58231	1.46696
0	1.88788	0
0.526051	0.972143	0.848387
3.54264	3.57576	3.88401
0	0.42526	0
2.3704	1.37897	0.736409
2.06193	1.31091	0
0.0426299	0.151128	0
0.898477	0.867467	1.31052
0	0	0
0.528203	0	0.590992
0.294128	2.55464	2.99474
0	0	0
1.58251	2.46811	2.08471
0	0	0
5.78889	5.61249	4.88463
0.594853	0.94499	0
0.793984	0	0
0	0	0
2.33324	0.605254	1.30421
3.97621	1.2016	0.31688
2.75216	1.63025	1.14554
0	1.18113	1.58091
0.813077	0.923739	0.809715
4.45493	2.68586	2.45072
4.39905	3.82484	2.6301
3.20338	1.59851	1.35888
3.94614	4.76954	4.87583
3.88045	4.0519	2.56333
3.64425	2.73982	1.30416
3.45858	0.121246	0
0.121431	0	0
0	0.533262	0
0	0	0
0	0	0
3.98495	0.310565	0
3.09921	2.27887	1.69743
4.34514	3.08884	2.70004
0	0	0
0	0.846888	0
1.21737	0.82171	0.821213
0.988769	2.62984	2.76689
2.52323	2.11843	0
1.91129	1.50219	1.82018
0	0.0193037	0.0628104
0.954318	0.678326	0.78973
0	0	0
1.00546	2.8165	4.7359
0	4.86924	0
0	0.703259	0
3.80516	2.2984	2.01576
0.0435858	0	0
0.24516	0	0
0.675364	1.57425	0.882181
0.905564	0	0
0.177914	0.279592	0.608073
3.41928	3.08764	2.82259
4.19371	3.06812	1.94754
3.42315	0.659338	0
2.45341	5.28035	8.96153
0.228854	1.16775	0.529589
5.70097	5.09315	4.22792
2.61253	3.11744	3.43034
2.63482	0.974875	1.17483
3.5364	2.20462	1.92225
1.92693	1.32894	0.982093
0	0	0
5.85613	5.58055	4.24784
2.45596	2.04875	1.58546
4.21725	3.36776	2.66383
0	0	0.509628
3.77013	3.03451	2.1434
2.61806	1.58451	1.03249
3.79324	2.23176	1.99367
0.939046	0.0473479	0.00960126
2.37731	2.02539	1.28765
3.69536	1.37121	0.125801
2.08985	1.95957	1.30214
3.77188	2.56577	1.397
2.44862	2.35621	2.52006
2.92898	2.33136	1.35009
6.66689	5.22955	4.97463
3.35934	1.98837	0.812806
0.523281	0.52201	3.97346
4.41377	2.79566	2.00538
5.17791	4.59589	4.80444
2.2363	1.76179	1.42291
0	0.00705237	0.150257
2.00333	1.04945	1.07075
0	0	0
3.4805	1.99964	1.14196
3.88863	1.8681	2.04924
1.45046	1.81663	1.13152
5.22445	4.01847	2.31338
0	0.852001	0
2.58954	3.08614	2.10459
0	0	1.38247
6.39742	2.46847	0
4.96279	2.22581	0.300335
1.90075	1.22098	0
3.13963	2.47842	1.98694
0	0	0
0.520075	0.353715	0.273377
0	2.28589	0
0.507541	0	0
1.59881	1.83539	0
0	0	0
0	0.981789	0
0	0	0
3.58568	3.95448	4.069
4.75391	2.55531	1.68783
0.914159	0.465148	0
4.40041	2.09279	1.27203
1.47757	2.65064	0
0.853108	2.00365	1.86405
1.71669	1.3515	1.47082
0	2.98378	5.93841
4.03935	2.60388	2.55244
3.1727	2.15784	1.72489
2.39021	1.42721	1.04999
2.62458	1.75396	0.451546
0.0583203	0.412518	0.359603
0.239777	0.809819	0.397505
2.30472	0.628455	1.25778
2.06426	1.41573	1.05486
4.11097	2.80164	1.6979
0	0	0
3.29773	1.17848	0
2.34915	1.97221	1.40745
0.0468028	0.192581	0
0.164193	0.00966304	2.76689
0.693719	0.315279	0.419937
2.09122	0.954642	1.32452
4.79049	3.28557	2.58795
3.26956	2.27766	1.45102
3.81344	3.26464	3.36472
1.69224	1.85963	1.04387
2.30472	0	0
2.24015	1.24708	0.283097
5.07595	3.28887	2.31562
2.27389	1.53915	0.926227
5.22611	3.84957	3.48691
0	0	0
0	1.18693	3.66584
1.51937	1.45454	2.52299
1.70629	1.63273	1.16712
2.15798	1.662	0.663085
4.17785	0.606879	1.02591
1.32017	1.17725	1.04028
3.52355	2.8503	2.33906
2.32743	1.4859	0.286139
2.61	0.274041	0.805426
0	0.598621	1.24931
0	0	0.36352
4.13986	2.98186	1.41503
0.709585	0.459001	0.709456
2.40249	2.42591	2.23992
5.02943	4.07205	3.15064
1.61281	1.09855	0.41357
4.22345	3.45994	3.01789
0.673352	0.25237	0.487741
4.04668	0.891315	2.28853
1.15359	3.48229	0
1.86154	2.06076	1.7325
1.64061	0.254651	0
2.80928	1.04974	0.564571
0	0	0
4.72878	3.38115	2.71501
0	0.416541	0.038163
4.9189	3.378	2.45456
3.72782	2.29569	1.82601
2.93851	1.20105	0.913013
1.65136	2.14551	1.49684
0.34936	0.483437	0.535254
1.14847	1.2542	0
0.106205	0	0
0	0	0
0.0233877	0.253162	0.376769
4.70495	3.40672	3.74307
0	0	0
1.86507	1.03057	0.479002
3.85361	2.79704	1.81008
0.0508346	0	0
3.6351	2.16438	1.42537
0	0	0
3.57676	2.92223	2.64278
3.89151	2.43504	1.87018
2.81851	1.81644	1.31358
4.64136	2.04142	1.76839
3.42912	1.39485	0.567469
0	0	0
4.62475	2.94039	1.99835
2.79504	0.831571	0.328072
1.94156	2.41993	2.46787
0.76556	0.192332	0
2.96058	2.31977	1.85306
4.11181	2.06937	1.51593
2.50344	3.18645	3.02075
4.87757	4.62339	3.42612
0.30245	0	0
1.01973	2.19391	0
4.53448	4.14438	4.39734
2.92118	2.31926	1.66772
1.0318	0.650872	0.481248
0	0	0
2.2468	0.316576	0.0519879
1.61491	1.37251	4.18463
1.82935	1.37093	2.04226
4.57937	4.15785	3.7426
2.26598	1.98229	1.92616
1.58216	1.675	1.30454
0	1.38158	0
6.24335	2.62384	2.39356
4.04489	1.80548	0.372424
0.0435673	0.670494	0
0	0.274724	1.10131
2.44736	0.983731	0
0.929599	0.0936912	0.554752
1.07064	0.756271	0.380522
5.40487	5.13939	4.73181
0	0.048468	0.335571
2.64618	2.17231	1.8889
3.55049	3.51419	3.61745
4.46555	1.43839	0.0606261
2.30472	0.706414	0
3.80846	2.65083	2.12014
1.74652	1.11843	0.681648
3.23518	2.01991	1.57231
2.37444	1.18332	1.18958
1.72621	1.59379	1.27807
5.43342	3.53816	2.69119
2.05375	2.69396	3.74447
2.26315	2.71663	0.942306
1.61776	0.344797	0.335279
3.09089	1.57189	0.702719
0.613876	0.101758	0.634242
0.569281	1.03188	0.339005
1.37731	2.80561	4.43282
1.52257	1.60714	1.67897
2.82031	3.07377	3.37888
1.73126	1.41787	0.830414
0	0	0
0.410194	0.296646	0.118055
2.27205	2.8938	2.24026
1.15995	1.02272	1.09225
1.01135	0.571841	0.712308
0.0838162	0.143228	0.0929329
1.62528	0.800508	0.300103
3.58787	1.81152	0.842381
1.20105	0.57577	0.682769
0	0.867623	1.111
3.85835	1.99849	1.03341
2.9854	2.12914	1.07688
0	0.221842	0
0	0	0
4.97294	3.22489	2.94317
0.0895558	0	0
2.35632	2.96913	1.90116
1.66175	1.24024	1.04166
0.456633	1.6812	0.905523
3.14443	1.81226	1.0292
2.80737	1.3369	0.245361
0.360469	0.111287	0.204383
2.06904	2.15139	1.02779
1.63841	3.56815	0
0.263096	0.626571	0
3.11847	1.35473	0.497069
1.29643	0	0
0	0.428212	0.179267
2.40249	2.16823	2.43417
1.14727	1.28857	0.422482
2.94836	2.04193	1.71533
2.92881	2.57222	2.04602
1.82669	0.848268	0.725027
0.387215	0	0
2.42183	1.82744	1.70853
2.85584	2.37984	2.18329
0.676979	0.914638	1.81898
0	0	0
0	0	0
2.61637	0	0
0	0	0
0	0	0
0	0	0
0	0	0
0	0	0
0	0	0
0	0	0
0	0	0
0.634485	0.681776	1.05875
0	0	0.813696
0.391229	0.458357	0.347501
1.93423	0.785325	0
1.59368	1.20263	0.367167
0.501829	0.497712	1.34186
2.94634	2.24585	1.84034
3.29969	1.94988	2.08915
3.59617	2.08883	1.26145
0.164109	0.661452	0.700941
2.08531	0.990664	0.400221
2.55597	1.93189	1.39617
3.99622	3.10348	2.37472
0.751957	2.53589	0
1.67814	0.567839	0
1.12769	2.3068	2.26423
0	0	0
1.39666	0	0
0.877404	0.877328	1.07498
1.66886	2.0366	0.817664
0	0	0
0	0	0
0	2.53818	0
0	0	0
0	0	0
0	0	0
0	0	0
5.45985	2.94654	0
2.9168	2.22933	1.86902
0	0	0
0	0	0
0	0	0
0	0	1.36541
3.78338	1.63854	1.12531
1.08281	0.648563	0.712767
0.404727	0.381472	0.574695
1.96598	1.26669	1.03684
1.78085	0	0
0.944648	1.19272	0
2.68102	1.48687	1.31524
1.67981	1.25549	1.3205
2.18196	1.02967	1.02201
1.71166	0.872012	0.236694
3.61505	2.90891	2.62798
1.97883	2.60514	0.438784
1.68402	0.639323	0.16942
1.34146	0.978526	1.12367
0.903536	1.10012	0.470763
2.02902	0.878136	0.588473
1.17627	1.37056	0.312362
2.43477	1.03087	0.586085
0.0829138	0.493301	0.706266
0.181231	0.180458	0
0.815562	1.47353	0.408308
3.50719	1.61195	0.725909
4.34429	2.88071	2.39718
3.9351	1.81045	1.54917
0	0	0
2.81292	1.42516	0.72476
0.0946102	2.10648	2.08442
2.61301	0.777037	0.710625
3.00007	2.72833	0.876811
1.24751	0.748999	0.477597
0	0.811417	0.631959
3.78751	1.35641	0.778601
0.280922	0.462733	0.735403
3.12898	2.24877	1.50914
2.83596	1.84493	1.43146
0.113193	0	0
0.212775	1.13929	1.50775
3.36749	1.62835	1.11321
2.57904	1.70763	1.70345
1.97886	2.49806	1.58891
1.8664	0	0
2.62971	1.90504	1.54953
1.97158	1.57032	0.809506
2.76649	0.733538	0
2.3093	1.68187	1.37631
1.35343	2.01051	2.70077
2.77165	1.84239	1.62079
0.673805	0.274809	0.663587
1.98953	1.67846	0
0.296405	0.258326	0.388253
2.34514	0.491804	0.275482
2.6684	1.10319	1.29953
3.25946	2.20618	1.76105
1.33868	3.28379	4.30455
2.20884	0.86303	0.511522
0.603993	1.01379	0.808883
1.71933	1.66624	1.56383
1.98325	0.283781	0
2.17974	1.49655	0.741251
0.664207	0.211897	0.249642
1.53286	1.18073	1.08219
0	0	0
2.44052	1.04126	0.00394424
1.50922	0.576234	0.472316
0.577304	0.245313	0.163086
1.47652	0.781156	0.187549
2.60031	1.26775	0.346664
2.23407	1.58923	1.29597
1.98736	0.800615	0.93746
0	0	0
0.633031	0.329924	1.20661
0.0711393	0.0594279	0.226655
0.573411	0.391255	1.11244
2.81004	1.44976	1.29819
1.08367	0.370715	0.126101
0.427592	0.660048	1.00203
1.54541	1.22896	0.969601
0	0	0.112283
1.13452	0.40271	0.0262978
4.13957	3.08337	1.70529
0.870114	1.93913	2.22221
2.76116	1.02617	0.5933
2.36947	1.39255	1.20008
2.50964	1.03286	0.600872
0.543369	1.13312	2.82825
4.29834	2.26099	1.53972
0.430219	0	0.215283
2.10082	0.690054	0.32785
2.11162	0.99107	0.212632
0	0.101564	0
2.18746	2.38845	2.76448
0.96913	0	0
1.56831	1.88949	1.06014
2.31369	1.4644	0.82232
2.60988	1.01518	0.981052
1.118	1.02541	1.46533
0.529394	0.486766	0.794677
4.11879	2.70285	2.08943
2.03195	1.15795	0.97564
2.00682	1.7622	1.65786
1.34149	0.802554	1.30347
1.47265	0.227062	0.417204
1.13291	0.103214	0
0	0.101603	0.213252
1.38276	0.529195	0
0.391307	0	0.0689375
0.428266	1.40007	1.85467
0	0.509172	1.20821
2.8478	1.10307	0.992287
0.182588	0.296909	0
3.79467	1.82449	1.14396
2.92569	0.99222	1.02283
1.7322	0.901049	0.321698
1.29389	1.1015	0.806758
0	0	0
0	0	0
0	0	0
0	0	0
2.66604	2.37079	1.56401
4.42187	2.7749	2.68536
5.5672	3.27767	3.20946
0.131575	0.34135	0.413153
4.84094	3.92014	2.89638
0	0	0
1.91872	1.67753	1.81738
1.76337	1.57751	2.46242
3.29012	1.72187	0.573415
4.01922	1.60489	0.260923
2.14771	0.672574	0.518803
0.299569	0.629933	0.477736
2.61637	2.8852	0
0.907315	1.35266	0.621485
1.34661	1.72815	1.51408
5.11749	3.64651	3.71663
1.23783	3.46863	2.30301
4.51915	2.9293	2.23552
2.6213	1.3606	0.961482
2.4879	0.719633	0.647149
3.3973	2.80069	2.2878
2.64027	0.762147	0.201168
2.55758	1.7263	1.36251
3.76878	2.17597	2.05341
0	0	0
3.74488	3.06585	2.3806
2.38549	0.707171	0
2.10919	1.28759	1.31105
5.18292	2.76184	1.75694
5.81513	4.87661	3.77562
3.21653	1.867	1.60291
1.80809	1.04766	1.38853
0.220042	0.0585207	0.0583185
3.23316	1.7981	0.612747
1.27602	2.80179	1.94387
3.70687	1.98763	1.29308
3.41494	3.61895	1.33687
0.114655	0.378049	0.827231
0.077914	0.263706	0.226122
2.46788	1.2593	0.822746
2.54698	2.42522	2.00836
0	0	0
4.71076	2.93199	2.37759
0	0.0608861	0
2.80231	2.40844	2.66869
0.558221	1.76388	0
0	0	0
0.112778	0.280753	0.438077
0	0	0
3.32366	1.69186	0.571124
3.97595	2.89222	2.18899
3.79	2.99571	2.02052
2.16947	1.81139	1.36836
3.37355	1.49482	0.879862
3.56922	2.66668	1.70161
0.680054	1.07586	0
0	0	0
2.18043	1.10663	0.475277
3.39685	2.54272	1.71449
0	2.0405	0
3.34443	3.13354	2.29807
2.44337	4.66353	6.13737
0.506594	1.31684	0
3.54309	2.13322	1.09032
1.95771	1.23478	0.901195
4.54463	3.1052	1.95532
0.323015	1.4404	0
6.29416	4.02002	3.03563
5.2739	4.31127	3.66569
3.27799	1.93314	1.31739
4.31477	2.71592	1.93494
3.01421	2.35114	0.869793
1.01566	1.30102	0.724022
3.27076	2.713	2.05487
1.55128	2.14127	2.21827
1.32313	1.33124	1.67003
0	0.517843	0.513435
1.6618	1.13626	0.556932
0.498583	0.474043	1.27918
3.14096	2.3544	1.43632
2.99911	1.04283	0.493415
4.60559	3.17365	2.79503
4.23213	2.7049	1.74476
2.90709	2.76325	2.29024
3.84744	2.24659	1.18421
0	0	0
2.60986	2.25167	1.94555
3.1286	3.65161	3.48081
0.656342	0	0
5.19627	3.0772	3.00951
2.30877	1.55077	1.24792
4.08873	1.21074	0.616583
5.53477	3.18855	2.13795
1.97487	1.19147	0.890744
1.28261	2.6411	0
0	0	0
0	0	0.907896
4.28171	3.65219	3.20031
0.0243865	0.0798224	0.165462
0	0	0.425959
1.87423	2.04668	1.24546
3.37132	2.2394	1.57069
0.311333	0.258158	0.222825
0	2.58335	0
3.31275	2.28328	2.10888
0	2.43492	0
0.043311	0.161392	0.16317
4.2261	3.39419	3.17651
0	0	0
0	0	0
0	0	0
0	0	0
0	0	0
0	0	0
0	0	0
0	0	0
0	0	0
3.75256	1.96451	1.46907
0	0.108603	0.370122
2.87203	1.91836	1.55858
1.03097	0.762665	0
2.30472	0	0
0	0	0
2.75045	1.72052	1.56704
3.50475	2.3787	1.96974
0.91604	0.96445	2.56987
0	0	0
0	0	0
0	0	0
0	0	0
0	0	0
0	0	0
0	0	0
2.92722	2.59704	1.90857
2.57748	1.7755	1.65925
1.66802	0.602185	0.563273
2.43304	4.87744	5.2044
0.603801	1.12971	1.0854
1.03339	3.07457	1.28532
0.319179	0.954564	0.830051
0	0	0
0	0	0
3.69048	2.69759	1.87903
3.15978	2.67666	2.07303
0.552858	0.320554	0
2.45151	1.72609	2.38486
3.19165	1.7723	1.20543
4.54275	2.82852	2.06995
3.84299	2.596	2.3455
2.88771	0.320179	0
4.5667	2.85154	2.33478
2.35994	0.860568	0.208964
2.82571	1.02207	0.477721
2.07349	1.30851	1.05583
3.01927	2.09186	1.43412
2.21632	2.32098	0.84252
4.24906	4.11377	3.29137
0	0	0
2.06705	0.720822	0.610753
1.99605	0.661071	0.268384
0	0	0
2.56209	2.12994	1.29734
4.34166	2.35913	1.24225
3.22674	2.18102	1.76419
4.08874	2.91254	2.42036
2.32239	2.30735	2.04225
3.23348	1.93224	1.10429
1.3546	1.08954	0
0	0	2.80632
0.11457	1.98223	2.81869
0.679814	0.259758	0
0.26636	0.145655	0.176072
1.61517	1.18664	0.681062
1.96409	0.601783	0.521628
3.01781	2.3296	1.93184
2.80137	3.66592	3.01345
2.88077	1.77379	0.533954
0	0	0
0	0	0
0.425623	0.116915	0.86669
2.27301	1.86447	1.48132
3.27937	2.14304	1.24181
2.07409	1.53387	1.37245
0.602332	0.407032	0.761394
0.497368	0.497271	0
2.27264	0.556096	0
0.811621	0	0
4.55902	3.04719	2.50787
2.00781	1.00624	0.616911
2.54144	0.600283	0
3.38604	1.89189	1.07339
2.99203	1.86315	1.1105
1.60934	1.18933	0.252343
0	0	0
0	0	0
0.547254	0	0
0.263965	0.426663	0.348036
3.08361	1.70783	0.707748
0	0	0
4.93288	3.79573	3.36777
0.964627	0	0
2.42814	1.50242	0.978365
1.90307	1.99653	2.2822
0	0.525529	1.56376
1.95643	1.55606	1.22375
2.55936	1.8042	1.23383
2.27019	1.10208	0.620966
3.32908	1.07321	1.4308
0.575933	1.91224	1.70389
3.86682	2.57561	1.54673
2.92964	2.49322	1.55529
4.03935	3.36734	3.15752
2.60221	0.910066	0.418812
3.87382	3.35635	2.22198
3.54921	1.30955	1.14877
1.59121	1.19876	0.807768
4.55193	3.43935	2.62616
2.06576	1.86117	1.04126
0.94645	0	0
0	0	0
2.56989	2.53072	2.07987
2.80487	2.82371	2.08478
0.317045	0.348493	0
3.21283	3.18018	2.43753
2.94804	0.749777	0.378666
1.86901	2.31712	2.2337
2.85374	1.4181	0.321133
1.80398	1.07616	0.606933
4.53541	0.678541	0.759505
1.9916	1.27615	0.349261
2.76219	1.63364	1.65802
0.0631701	0.0269207	0.0980941
1.1896	0.935747	1.14616
1.87074	0.289946	0.227761
1.77922	1.5665	0.850436
2.75546	1.90169	1.57248
0.644997	0.344589	0.48191
3.87108	1.66101	0.759486
3.75789	3.50149	1.89379
3.27584	0.834391	0.306705
1.1812	0.830602	0.878223
2.61404	1.57029	1.31299
4.47455	2.51735	2.04345
0.785845	1.19038	0.497303
0.573042	0.513067	0.627438
0	0.519841	0
2.25787	1.29873	0.801661
3.55383	1.85918	1.36634
0.331019	0.597369	0.573051
0.164572	0	0
3.33918	1.04898	1.37217
1.98991	0.781362	0.859313
0.984656	0.4927	0.965597
3.20787	3.38765	4.64508
0.887128	0.664684	0.571612
0.0950804	0.0978063	0.159197
0.83703	1.50204	1.47899
1.19113	0.746147	0.617144
1.9523	1.4394	1.4654
0	0	0
0	0.117752	0.513716
0	0	0.859268
0	0	0
1.43163	1.93607	1.09433
0	0	0
0	0.278087	0
0	0	0
4.21468	2.157	2.35635
1.84384	0.804719	0.367408
2.35105	0.727653	0.429899
2.25053	1.0776	0.672564
2.01783	0.925363	0.336036
0.636775	0.972999	0.758876
6.91476	3.02912	2.67499
1.16579	0.753749	0.320562
0.627805	0	0
3.58752	2.38627	0.991833
0.579207	0.621026	0.469597
2.61637	0.317656	0
3.17804	1.87144	1.80748
0.971474	0.308619	3.44261
3.36051	2.28227	1.88801
2.72325	2.02202	2.29247
2.53614	1.73283	0.80765
0	0	0
2.17039	1.4421	1.86386
1.00897	1.1682	1.0286
1.87628	1.3391	0.989028
0.924283	0.911205	0.948644
2.82683	1.10262	0.508254
2.1568	0.966598	1.53311
0.18178	0.127928	0
3.48232	2.71512	2.32304
0.930687	1.09994	1.26756
1.9311	1.27989	0.818683
1.40014	1.16229	0.766903
0.0228692	0.436705	0
3.075	2.34258	1.85091
0.952797	0.820172	0.787328
1.77827	0.0437577	0.139868
3.68459	2.21806	1.76926
2.56555	0.685766	0.327015
1.76104	1.74201	0.60517
2.20034	1.47823	0.593648
1.81119	0.745031	0.528045
0.601971	0.84892	1.3764
1.14605	1.41793	1.50499
1.94689	1.06529	0.894282
1.93879	0.86095	0.650953
3.89777	2.84403	2.34944
2.14325	1.13847	0.704608
0.0993078	0.204539	0.389254
2.6468	0.787893	0.554118
0.269936	0	0.043345
0	0	0.395011
0	0.398607	0
0	0	0
0	0	0
0	0	0
0	0	0
0	1.02374	0
2.51361	0	0
1.04004	0	0
0	0	0
0	0	0
0.63651	0	0
0	0	0
0.426528	0	0
2.51361	0	0
0	0	0
0	0	0
0	0	0
0	0	0
0	0	0
0	0	0
0.726366	0.323371	0.4596
0.778108	0.713597	0.404172
0.0367395	0.90502	0
0	0	0.797385
0	0	0
0	0.329755	0
0.838732	0	0
0.691134	2.28589	0
0	0	0
0	0	0
0.759439	2.53818	0
2.61637	0	0
0	0	0
0	0	0
0	0	0
0	2.58335	0
0	0	0
0	0	0
0	0	0
2.61637	0	0
3.01261	3.50455	0
0	0	0
2.30472	0	0
0	0	0
0	0	0
0	0	0
0	0	0
0	0	0
0	0	0
0	0	0
0	0	0
0	0	0
0	0	0
0	0	0
0	0	0
0	0	0
2.55472	0	0
1.13422	1.12652	0
0	0	0
1.65925	0	0
0	0.486249	0
0.632289	1.17659	0.43088
0	0	0
1.98405	1.4198	1.44627
3.62557	0.905789	0
0	0	0
4.01941	3.59175	3.03236
2.41256	2.25658	1.73047
0	0.161921	0
0.0485514	0	0
2.67404	2.16651	1.61078
0.191242	0.967197	0.957288
1.95558	1.41423	0.622521
1.10864	0.646207	0.218891
1.07738	0.553556	0.630788
2.74611	3.33917	3.74241
1.02876	0.141297	0
0.99589	0.949649	0.215929
2.8227	2.50032	2.84606
0	0	0
1.91423	1.22628	1.61057
5.96623	1.77266	1.62981
2.30854	1.26748	0.488012
3.05047	1.68214	1.50127
3.91884	2.48248	1.79525
2.15431	2.04396	1.69476
0.088312	0	0
3.41785	2.21781	1.89991
4.25639	2.28908	1.13629
0.877589	2.78307	0.365978
2.75893	1.43389	0.776928
2.95955	1.28921	1.21971
3.83585	2.29235	2.09653
1.71125	1.49558	1.48648
4.00105	2.32374	1.08191
5.03286	3.19384	4.01424
3.57218	3.03743	2.47018
2.32436	0.901149	0.328335
2.64948	1.84618	0.877959
4.23423	0.704304	0.669066
2.29983	1.14598	0.653741
0.787923	0	0
1.72838	1.49064	0.128415
3.11851	2.24738	1.25325
3.62761	3.29912	2.54321
2.40221	1.16712	0.851078
2.25404	1.15528	0.046126
2.18706	2.10767	1.55664
3.83831	2.01739	1.67563
3.4069	1.16707	1.19546
0.565128	0.160091	0.208302
2.86557	1.99332	1.87965
0.729589	0.376516	0.479988
2.85092	2.42971	2.17503
3.22631	1.34336	0.761689
4.4867	3.10108	1.38598
4.3095	2.86335	1.96922
0.63815	0.0766469	0
1.17255	1.3344	1.53651
2.86004	2.31026	2.20052
2.04996	0.900161	1.01962
4.25728	3.34047	3.09737
1.54224	0.27818	0
0	0	0
2.84001	1.32078	0.557883
1.85558	0.851446	0.303543
0.735865	1.25445	1.76311
0	0	0
[truncated: 17,419 more rows]

## Sheet: SuppFig. 2a
Leptonema/Zygonema	Pachynema	Diplonema
0	0.112078	0
2.22103	4.97434	0
1.31928	0	0
0	1.26906	0
1.36475	0	0
0	1.25855	5.0269
1.14249	0	0
0	0	0
0	0	0
4.30025	1.61316	2.00148
0	0.45837	0
0.299311	0	0
0.443842	2.08557	1.14249
0.431412	1.60655	1.3753
1.10879	0.0176478	0
1.18335	0.664604	0
1.58244	3.16837	2.76689
2.41944	0	0
0.710724	2.17909	1.05202
1.71116	0	0
0.440687	0	0
1.33603	0	0
0	0	0
3.54343	0	0
2.0748	0	2.74003
0.891878	0	0
1.35048	0	0
1.35226	0.155634	5.68613
0.710275	0.631807	1.21219
3.70629	0.727732	0.299311
1.25293	1.08146	2.72777
3.4678	0	0
0	0	0.443842
0	0.0261019	0
1.72198	1.30974	0.431412
0	1.99908	1.10879
2.82021	2.11711	1.75103
1.05433	1.79884	1.18335
2.04231	2.22664	1.58244
3.39193	2.34513	1.60955
1.67831	2.75446	2.41944
2.22747	0.0418442	0.156709
2.28434	1.79313	0.710724
0.44032	0	0
0	1.62947	1.71116
0	0.418343	0.440687
0	2.11159	1.33603
0	0.177192	1.0077
0	0	0
0	0	0
0	0	0
0	3.6572	3.54343
1.84186	1.64681	0.324589
0.572296	0.729029	0.813068
1.03325	0.0784281	0
1.85129	0	0
3.74845	0	0
1.09201	0	0
0	1.08008	0.213021
0	1.18085	2.0748
0	1.62049	0.891878
0	2.55464	2.76689
0	0.15083	0.398882
0.837608	0.503147	0.631078
0	0.131622	0.35635
0	0.169123	0.0376539
1.02474	0.41656	0.475379
1.47374	0.564669	1.18993
2.47871	0.226732	0.11961
2.25365	0	3.37823
2.28719	0	0
0	0	0.435918
1.26093	0.240297	0
0.745762	1.15913	0
0.404242	0	0
0	0.25783	0.226876
0.417283	0.732357	0
3.68398	0	0
0.290649	3.56158	2.82021
1.05151	1.00379	1.05433
0.644291	0.261107	0
1.44067	0.439373	3.01689
1.03295	2.78716	3.39193
0	1.82672	1.05647
0	2.54472	1.67831
0.665559	2.22887	2.22747
0.945087	0.478585	0.192477
0.178952	2.63161	0.0277732
0	2.56538	1.76627
0.878129	0	0
1.8976	1.33818	0.44032
1.90507	1.25783	1.38789
1.44146	0	0
0.660593	0	1.40412
1.81593	1.06708	0
1.2197	0	0
1.80205	0	0
0.748518	1.56955	0
1.46797	0	0
1.24755	0.479126	0
1.33389	0	0
2.14672	0.225869	0.588818
0.18493	2.07246	1.84186
0	0	0
1.99865	0	0
0.358867	0.393765	0.572296
0.358427	0	0
1.92853	2.76759	3.74845
3.3356	0	0
0.5503	0	0
2.73564	0	0
0	0	0
2.76007	0.116818	0.775211
1.59653	0	0
0.616701	0	0
1.85574	0.245783	0.463557
1.61964	5.37153	8.34849
0	0.866534	0
1.23229	0	0
0.86485	0	0
0	0.0127278	0
1.09274	0.47904	0.837608
1.49101	0	0
1.61139	0	0
0	0.658438	3.98386
2.46049	0.497333	0
0	1.72569	1.02474
0	2.82852	2.47871
1.8548	0.0290974	0
0.418189	0	0
3.22399	0	0
0	0	0
0.306507	0.499636	0
0.300142	0.160163	0
0	0.658968	0
1.50102	0	0
0	2.58335	0
0.589825	0.382718	3.16328
0	0.43175	0
0	0	0
0	0.306807	0.153647
1.85072	3.10337	0.728392
0.712214	0	0
0.873982	1.78069	2.28719
0	0	0
3.13159	0	0
3.22995	0.229811	0.400657
2.34449	0.599992	0.30029
0	0.0278167	0.238902
0	0.869677	0.745762
0	0	2.76689
2.72151	0	0
0.847029	5.17491	0
0.843017	2.58335	0
0.382631	1.48552	0.550574
1.11343	0.661205	0
3.80162	0.127919	0.290649
1.60908	0	0
4.20664	0.476643	0
0	0	0
2.76599	0	0
0.148544	0	0
2.12332	0.321798	0
1.04172	0	0
1.65546	0.350396	0
0.918165	2.28589	0
0	2.65051	1.05151
0.610027	0.76773	0.734294
2.6269	0.82263	0.540635
0.318391	0.26058	0
0.516002	1.45019	0.644291
2.39915	2.52072	1.44067
2.07143	1.62026	0.900651
2.87472	0	0
1.61092	0.247304	0
0	0	0
0	0.366445	0
1.53205	0	0
2.3853	1.39006	1.37501
1.46858	1.26391	0.665559
1.46696	0	0
1.39646	0.553291	0.428118
0.953504	0.20391	0.20752
2.01905	0	0
1.14877	0.697861	1.8976
0	0.331533	0.390395
1.28442	0.617665	2.52299
2.10396	2.04047	1.44146
1.64816	0.23217	1.97317
2.43458	0	0
1.49527	0.44184	2.52299
0.635142	0.76209	0
0.744307	2.86766	0
3.90271	1.14747	0.660593
0.568959	2.55464	0
0	2.66003	1.81593
0.902575	2.51176	1.80205
0.0154351	0.403665	3.05632
0.386173	1.54701	0.748518
1.35744	0.909145	1.46797
1.48664	2.243	1.24755
1.00946	2.1077	1.33389
4.82989	0.468424	0.187196
0	2.16761	2.14672
0.8348	0	0.195588
0.548566	0.0160594	0.18493
1.18405	0.308894	0
1.2935	2.63611	1.95821
2.13147	2.05184	1.99865
2.00573	1.61977	0.589772
1.61524	0.822336	0.358867
0.890958	2.38097	1.92853
3.74323	3.24651	3.3356
1.13234	0.831145	0
1.54705	1.67405	0.5503
2.64354	0	0
0.455745	0.327716	0.516488
1.17275	0.284402	0.374736
0	0.681372	0.897546
1.05494	0	0
2.9997	0	0
2.49168	3.54333	2.76007
1.18642	0.39115	0.423541
0.466978	0.0293884	3.14883
2.92246	1.73285	1.59653
2.17953	1.51579	0.616701
0	1.82122	1.85574
0.495239	0.166489	0.340755
0.250695	1.40943	3.4002
0.942172	0.234732	0.447165
0.430306	0.986178	2.96192
0	0	0
1.34245	1.36501	0.674578
1.41471	0.91772	1.23229
0.25541	0	0
2.14075	1.18943	1.09274
3.67378	1.73491	1.49101
1.6637	2.25672	1.61139
2.59462	3.92233	4.18146
2.16989	0	0
0.095504	0	0
1.34074	0	0
0	0	0
0	1.91921	2.46049
0	0	0
0	1.74651	1.32484
0.762927	2.81269	1.8548
0.704328	1.03211	0
1.5216	0	0
2.11508	0	0
2.40865	0.756831	0.589825
0	2.6073	0
0	1.46115	0
0	0	0
1.82246	0.431153	0.247264
1.85535	0.364256	0.873982
1.68093	0	0
0.610104	1.38	2.80632
0.159246	0.607008	0.396338
0	0	2.52299
1.03359	0	0
2.35771	0.652887	0
2.97517	3.8035	3.13159
1.76127	1.66296	0
0	0	0
1.45832	2.50399	4.59548
1.96566	2.54611	2.34449
0.404825	0.434268	0
3.40507	0.500761	0.411663
1.74599	0.040594	0.434869
1.96884	0	0
0.343168	0	0.549064
1.73653	2.28589	0
2.2754	0	0
0.495298	2.68213	0
0.0716553	1.68679	0.847029
0	1.9998	1.11343
0	4.45143	3.80162
0	4.00489	4.20664
0.930506	2.58335	0
0.702938	0	0
0	0	0
2.42226	0	0
1.94123	0	0
0	1.87487	2.12332
0.847852	0.135587	0
1.76524	0	0
0	0	0
0.720184	0	0
3.0014	0	0
3.02565	2.83638	1.65546
1.30799	0.0370067	0
1.53637	0.474481	3.11861
0.782418	1.27498	1.53307
0.365066	0	0
0.585668	0	0
0.789133	0	0
0.716502	0	0
0.120465	0	0
0.188079	2.19917	0
0.417876	0	0
0.338909	0.282304	0.248017
2.21228	0.154458	0.516002
1.07865	0.299155	0
2.48755	0	0
1.09935	0	0.0314943
3.23683	0	0
2.23802	2.65162	2.87472
0.505126	0	0
0	1.19563	0
0	0	0
0.471131	1.82374	1.61092
0.955333	1.22357	2.11782
0	0	0
0.575125	0.50989	0
1.59531	0.705705	0.103225
1.35037	2.62682	5.07152
0.597431	3.67734	1.83043
0.411496	2.17211	1.46696
2.14595	0	0.572247
3.39573	1.72557	0.780419
1.29004	2.89918	1.14877
1.25304	0.1235	0.373724
1.56329	0.0102179	0.236919
0.825974	0	0
1.06789	1.80204	0.635142
0.354433	0	0
0.398142	0	0
0.84128	0.396356	0.781
2.06278	0.372988	0
1.74552	0.267926	0
0	0.587876	0.386173
1.03334	0	0
0	0	0
0	0.715631	0.412367
0	0	0
0.926152	1.28598	1.08911
0	3.01899	2.13147
3.53243	2.02324	1.54112
0.0786047	2.69075	2.00573
1.38799	1.21932	1.61524
0	1.3598	0.890958
1.57935	0.765823	0.954639
6.74136	4.04918	3.74323
0	0.45987	0
0	0.72699	0.156434
0.725812	2.02561	1.72455
0	2.81002	2.50508
0	0.379215	0.314185
0.959609	0	0
0.0472036	3.52028	2.49168
2.37952	0.265956	0
0.94006	0	0
0	1.76679	1.18642
0	1.13716	0.466978
1.35248	2.84128	1.79336
0.157044	3.60389	2.92246
0.170878	5.07718	4.60309
0.121774	0.172232	0.172637
0.353698	0.108924	0
2.53117	0	0
0	0	0
1.04476	0	0
2.11793	0	0
2.33194	1.09258	0
0.931995	0	0
0.330494	0	0
0.590642	2.28589	0
4.8673	0	0
3.59932	0	0.538442
0	0	0
0	0	0
0	0.640831	0
0.842318	0	0
0.547692	0	0
2.31818	0	0
0	2.46687	0
0.430337	3.28033	1.62176
0	0	0
0	0.481623	0.693649
2.6355	2.55464	3.01918
0.905192	0	0
3.0724	0.294895	0
0	0	0
0	0	0
0	0.0165896	0.495239
0	0	0
0	0.850285	0
0	0.0712944	0.250695
0	0	0
0	0	0
0.576719	1.18157	0.942172
0.554073	0.543025	0
0.0588382	0.220314	0.769543
0.624755	2.36829	2.45258
0	0	0
0.431986	0	2.80632
0	0.444313	0.25541
1.60445	2.62664	3.67378
4.02704	1.27801	0
0	2.53818	0
0	2.45535	1.6637
0.170499	0	0
0.861873	0.885062	0
0	3.28638	2.59462
0	1.08028	1.00015
0	1.38969	0.484636
0	0.717993	0.095504
2.78446	1.64376	1.34074
0.872106	0.651358	0.894933
0.931585	1.14177	1.12655
3.56293	0.0682265	0
2.06652	0.0699829	0.216292
1.02888	0	0
1.28635	0	0
0.594495	3.77496	0.610957
0.0471883	2.57185	2.40865
0	0	0
2.88936	0.14109	0.210649
2.53316	0.0472611	0.0474178
0	0.812172	0
0	0.335299	0
0	0	0.367867
0	0.96286	0.159246
0	0	0
0	0.525793	3.52814
0	1.79146	1.03359
0	0.172545	0.526608
0.128509	3.737	2.97517
0	0.473183	0
1.72794	2.76033	1.45832
0.618263	0.674201	0
0.71746	2.32821	2.06123
0.492853	0	0
0.570273	0	0
2.10268	5.84042	5.28408
0.507616	2.34284	0.404825
0	3.28207	3.40507
0	1.51589	1.74599
0	0	0
0	2.58335	0
1.57138	0	2.2754
1.76186	0	0
0.30142	1.09494	1.0732
0.60881	0	0
0	3.27419	2.42226
1.41715	0.436746	1.18557
2.83256	0	0
4.80236	0.480608	0
0.581872	1.57628	0.720184
0.704121	0.905454	1.48567
1.38458	3.3626	3.0014
1.16282	0	1.03488
0.572062	0.225491	0.170278
1.87432	0	0.173928
2.28203	2.28118	2.48755
0	2.25244	2.23802
0	1.05981	0
0	0.597869	0.471131
0	2.10557	0.955333
2.11216	0	0
2.4239	0	1.59531
1.2978	0.372501	0.645822
1.74344	1.42769	2.14595
0.738201	0	0
1.3565	0	0
1.95715	3.53714	3.39573
0.27335	0.759371	0
0	0	1.29004
2.03921	0	2.76689
2.88649	2.65729	2.76689
2.23284	0.785678	0
0	0	0
1.32489	0	0
2.81142	0.59461	0.398142
3.01918	0	0
3.8756	0.885805	2.76689
2.03827	0	0.305107
0	2.04612	1.03334
0	2.30065	2.52623
0	0	0
0	1.66298	0
0	0.418613	0
0	0	0
0	0	0
0	0	0
0	0.0948356	0.926152
0	3.67298	3.53243
0	0.840458	0.670886
0	1.52728	6.03989
3.01918	0	0
0	2.32635	6.74136
1.54313	0	0
0	0.141462	0
0	0.179488	0.435055
0	0.025482	0.0512063
0	0	0
0	0.119186	0
0	2.53818	0
0	0	0
0	0	0
1.07402	0.184825	0.0472036
1.56505	0	0
0.771029	0	0
2.24836	0	0
0	0	0
0.657614	0	0
0	0	0
0.610356	0	0
1.78493	0	0
1.55731	0	0
1.12071	2.53818	0
2.26451	0	0
2.32231	0	0
1.15747	0	0
1.58836	0	0
3.60075	1.21377	0
0.261447	0.585881	0.549403
0	2.64474	1.35248
0	0	0.170878
0	0.664	0.121774
0.750496	0.0694716	0.0747788
1.93283	1.01792	0
1.46819	0.964518	1.57385
1.59219	0	0.0364316
0	2.68262	2.11793
0.673423	2.97891	2.33194
1.24458	0.13968	0.931995
2.98119	1.80461	1.12409
0	0.44126	0
0.273589	0.678203	0.590642
0	0.0544518	0.283188
1.98188	0.247016	0.0775724
0	0	0
2.50116	0	0
2.10917	0	0
1.95487	1.55802	0.547692
1.63632	2.93736	2.31818
1.40325	0.172172	0.344851
2.41724	1.11678	0.341318
2.3592	3.43623	2.6355
1.189	3.3009	3.0724
1.01715	0	0
1.21203	0.123955	0
2.25862	0	0
0.432374	0	0
0.0555319	2.28589	0
0.973563	0.0611976	0
0.0835233	0.285615	0.069789
1.54782	0.0221111	3.01689
0	0.918036	0.576719
0	0.631341	0.554073
0	0.110086	0.0588382
0	0.187684	0.207193
0	0	0.431986
0	0.142764	0.16922
2.09325	0	0
0.461105	0	0
3.49352	0.250897	0
0.45191	0.223365	0.0112762
3.18696	0	5.68613
1.97231	3.33086	4.02704
0	1.81211	2.29262
0	0.106927	0
1.8519	1.20323	0
1.28962	0.049674	0.306234
3.6694	2.3054	0.861873
0.636728	0	0
2.60476	0	0
1.94689	0	0
2.71704	0	0
1.67415	0	0
4.49428	0	0.193937
0.19676	0.321789	0.140071
2.52299	0.744169	0.929689
0.439468	0	0
1.17772	3.30371	3.56293
3.0571	2.54576	2.06652
1.19753	2.32927	1.02888
0.169136	0	0.0510376
1.941	2.19395	1.28635
0.770483	0.145309	0
1.291	0	0
1.24786	3.06349	2.88936
0.878055	3.40046	2.53316
0	0	0
0	0	0
0	0.384073	0
0	0.798334	1.09022
0	0.461558	0.492853
0.86015	0.35481	0
1.10886	0	0
0.973486	2.01012	1.41715
1.51754	3.41005	2.83256
0.248744	0.189007	0.715803
0.00893749	2.29096	0.704121
0	0.677293	0
4.12329	1.23694	0.572062
1.76947	0.0632203	2.8307
0.268148	0.199125	0.177002
0.986455	0	0
0	2.4194	2.4239
0.688899	0	0.598081
0.551063	0	0
1.00365	0	0
1.44857	0	0.304424
0.656005	1.77246	1.02895
2.00586	0.417436	0
1.1956	0	3.01918
2.42144	2.58335	0
0.944843	0	0
0.767874	0	0
3.17116	0	0
4.11654	2.75707	1.5192
0.973826	0	0
0.459714	0.47713	0
0	0	0
1.61445	0	0
0	0	0
4.49327	1.45488	0
2.40183	0	0
2.10637	0	0
0.331996	0	0
1.19687	0	0
0.370867	4.60456	0.594023
1.52806	0.0149329	0.199977
1.95368	0.676291	0
2.76689	1.3572	0.615945
0	0	0.119624
1.58799	3.02535	2.81142
0.977693	0	0
2.52299	1.25016	3.01918
0.557282	4.94256	3.8756
1.29202	2.4505	0
0	0	0
0.671678	0	0
1.72695	0	0
0.767368	0	0
0	0	0
0	0	0
0	0	0
1.94365	0	0
0	0.838698	0.242452
0.433361	0	0
0.988641	0	0
2.25473	0	0
0.929757	0.0635216	0
1.75027	0.144313	0
1.1138	3.37528	3.01918
0	0	0
0	0	0
1.36232	0.0207294	0
1.13233	2.39596	1.54313
1.34214	0	0
3.95642	0	0
1.3642	0.307545	0
3.1424	0	0
0	0	0
0	0	0
0	0	0
0	0	0
1.36039	0	0
0	0	0
0	0	0
1.22131	0	0
0	0	0
3.55804	0	0
0.41549	0	0
2.34783	0	0
2.48138	1.70961	1.07402
1.32059	0.744189	0.771029
2.38747	0	0
1.22584	3.13201	2.24836
1.57506	0	0
0.334532	0	0
1.87829	2.07028	1.43977
1.06317	1.78374	2.10362
1.18872	0.379946	0.657614
0	0.884513	0.175802
0.618699	0.83679	0.610356
0.325245	0.265433	3.84857
0.644214	0.118267	0.557006
0.320072	0	0
0	0	0
1.64267	3.03258	2.26451
0.799747	1.53525	1.15747
0.190599	4.3521	3.60075
0	0.160282	0
0	1.07772	0
1.99355	0	0
0	0	0
0	0.990684	3.85919
2.6839	1.58282	0.345398
1.19854	0.691624	0
0.890324	3.04259	1.93283
1.91961	2.13479	1.46819
0.624111	1.73409	1.59219
2.29293	0	0
1.28955	0	0
0.483882	0	0
1.59894	3.11619	0
0.167349	0	0
2.68264	0	0
1.90364	0.227872	0
0.835813	0	0
0.565866	0.734737	0
0.649717	0	0
1.04172	0	0
1.12394	0.322191	0.250815
4.13823	0	0
0.935	2.65514	2.10917
1.96469	0.747121	0.318303
1.74582	3.16996	1.95487
0.218209	2.34309	1.63632
0	0	0
0	0	0
0	0.547008	0
1.09885	1.87586	1.01715
0	2.28781	1.21203
2.51188	0	0.00340273
1.91848	1.57144	0.973563
0.753443	0.477906	0.0835233
0.81122	0	3.35475
0.944993	1.11816	1.54782
1.34066	0	0
0.254592	0	0
1.35598	0.452682	0.461105
0.595111	3.97371	3.49352
0	0.313312	0.45191
0	1.95228	1.60907
0.833895	2.08253	1.97231
1.26506	0	0
0.7077	0	0
0.427018	0	1.28962
3.18767	4.29497	3.6694
1.23807	2.21779	1.94689
1.0989	2.6156	1.67415
1.64769	0.741417	0.776494
0.978846	0.963768	1.47237
1.6459	1.49233	1.46809
4.35233	1.04309	1.17772
0	0.500571	0
1.22786	0.62468	0.173112
0.301827	3.32194	3.0571
0	1.64834	3.73911
1.81746	0.316992	0.169136
0	3.26019	1.941
1.98111	0.276694	0.671704
0.858532	0	0.770483
1.56611	0.158955	0.0136312
0.243018	1.62271	1.291
0.124931	0.645837	0
0.137102	0.817816	0
0.255068	2.04172	0.86015
0	1.82568	1.10886
0.552264	0.9384	0.609097
1.31721	2.01278	1.51754
0.691187	1.2147	0.957563
2.76732	0.248447	0.00893749
0	0.325333	0
0	0	0.0608706
2.45	1.33387	0.846485
1.02371	1.06804	4.0493
0.903609	1.58323	0
2.91727	0	4.12329
1.82276	3.66262	2.86148
3.00865	0.726259	0
2.06534	1.18529	0.984027
0.298188	0.900853	1.1108
3.32078	0.689799	2.52299
2.19005	1.63257	0.767874
0	3.97557	3.17116
0.892518	4.09146	4.11654
0.795367	0.787404	0.3728
0.875264	0	0
0.450399	0	0
0.844591	1.01	0.810642
0	0.186591	0.05363
0	2.94567	2.40183
0	1.98384	1.19687
0.892982	0.460006	0.370867
0.0443154	2.55464	2.52299
1.22811	0	0
1.27494	1.61612	3.37711
0	2.56511	1.52806
1.42815	2.72598	1.95368
0.83509	0.880189	2.76689
0	2.38847	1.58799
1.07769	1.8205	0.977693
2.70715	0.489439	0.427933
0	1.45331	0.557282
2.42489	1.86367	1.29202
2.59067	0.610068	0
3.09714	0.935154	1.40182
1.43527	0.191427	0.677887
0	0.261428	0.671678
0	2.41228	1.72695
0.164095	3.17121	2.88527
0.0171471	2.26939	1.06476
0.641038	0.629129	0.767368
0.528257	0.639461	1.2014
2.78014	0.151979	0.322955
0.862775	0.498554	0.402894
0	1.03068	0.450643
0	0.556092	0
1.50951	0	0
0	0	0
0.399261	0	0
1.92012	3.31931	9.64587
2.85334	0	0
2.17966	0.448888	1.04538
0.923332	0	0.117549
0.587043	3.58695	4.20049
0.275391	0.100831	2.52299
0.500435	1.22368	0.574481
0.958423	5.37023	3.93304
2.13694	0.940769	0
0.521946	0	0
0.865538	1.59914	0.433361
2.33669	0.194654	0.687799
0.465781	0.291707	0.461095
1.20037	0.135284	0.0871322
1.49824	0	0.457256
0.32653	0	0
1.00169	0	0
1.07335	2.30043	0
1.32431	0	0
0.274002	0	0
0.455929	0	0
0	0	0
0.639333	3.9046	2.77117
0	0	0
0.211676	0	0
0	0	0
0	0	0
0	4.23875	3.1424
0	2.53818	3.01918
0	0	0
0.130681	0	0
1.03066	1.49901	0
2.09519	1.57092	0
2.28866	0	0
1.7806	0	0
1.17897	0	0
1.05588	0	0
1.11662	0.00244978	0
1.91104	0	0
1.18536	0	0
0	1.32251	0.41549
0	0.180139	0.368867
0.541115	0.728248	0.290689
0.245376	1.63294	1.01624
0.847947	0	0
2.08933	0.0277885	0.334532
0.894385	0.372804	1.06317
0.626269	0.528526	0
0	0	0
0	0.166719	0
1.53584	1.69008	0.644214
0	0	0
0	0	0
0	0.883663	2.65811
0	2.55464	2.5975
0	0	0
0	1.11232	1.43148
0	1.51175	0.647483
0	0	0.170136
0	1.9629	1.80059
0	3.24491	2.29293
1.51369	0	0
0	0.419624	1.59894
0	1.93179	0.835813
0	0.399022	0.388355
0	2.06409	1.12394
0.985867	0.174555	0
2.37939	0.633528	0.259587
0	0.107684	0
0	0.644541	0
0	0.340519	0.944256
0	0	0
0	0	0
0	0	0
0	0	1.09885
0	0	0
0	1.06351	0.712536
0	1.11305	1.08903
0	0	0
0	3.13665	2.51188
0	0	0.971469
0	0.076351	0.191227
0	0	0.149054
0	1.68393	0.81122
0	2.55464	0.0797237
0	0	0
0	0	0.415154
3.51918	1.66295	1.0989
1.43071	1.32869	4.35233
3.01609	0	0
2.70856	0	0
2.37675	0	0
1.69475	4.86924	0
0.578547	2.60927	0
1.16451	0.0730699	0.124931
0	3.0733	2.76732
0	1.62411	1.6716
2.4104	0	0
2.61229	0.808512	0.903609
1.72569	0.0269596	3.01918
0.129764	4.13515	3.45352
1.68674	1.29879	0
1.09509	2.24472	2.70715
1.6154	0	0
0	1.06024	2.13694
1.93134	0.03077	3.05632
4.14959	0	0
2.68833	4.86924	0
0.515554	0.768989	0
3.43187	2.58335	0
0.825101	1.12907	2.37939
0.05849	0	0
0.0491261	0.92519	0
2.80103	0	0
1.21078	0.242139	0
2.28488	1.06417	0.304714
0.80195	1.39971	0.515554
1.27106	0.100053	5.57321
0	0	0
2.00195	0	0.379641
0.235812	0.328194	2.84557
0.73337	2.13042	0.985898
0.379641	0.973356	0.521083
1.4557	0.354681	0
2.52299	0	0
2.84557	0	0
0	2.39903	0.644372
0	0.885979	1.42411
2.33135	0.56692	1.28129
0	3.78928	3.03405
0.521083	0	0
1.28632	1.31942	0.56026
0	0.0076575	0.0158311
0.977417	0.944785	2.76689
1.19381	0	0.761327
1.3181	0.318366	0.437272
0.657458	0.465098	0.0361228
0	0.612462	0
1.26881	0.276841	0.728463
1.13911	3.47502	1.91344
1.77241	0.084036	6.22174
0	0.593029	0.247367
0.369039	2.33928	2.55229
0.644372	0	3.01918
0.101058	0.941039	0.842616
1.13271	1.79491	1.42626
1.14077	1.72656	1.62424
1.84698	2.6066	1.80247
1.46525	0	0
1.42411	2.21546	2.76882
2.3712	0	0
0	2.86492	1.75162
4.3187	0.337925	0.298416
0.24838	2.34884	0
1.79157	0	0
1.13812	1.55163	0.714148
1.80967	0	0
1.91224	4.00379	2.77932
1.18299	0	0
3.03405	3.15409	0
0.793843	0	0
2.55017	0.42526	0
3.81122	1.37897	0.736409
1.04194	1.31091	0
0.0732931	2.1635	1.26862
0.779342	0	0
2.15928	0.605254	1.30421
0	0.487627	0.842334
0.427651	0.207451	0.91332
1.74993	0.550676	0.551751
0.827167	0	0.458316
2.45322	0	0
0.411806	0.82171	0.821213
0.0361228	0.787557	0.20105
1.02828	2.8165	4.7359
0.269808	5.84234	0
0.335972	1.52112	0.703811
2.54174	6.06263	1.21447
1.89729	0	0
2.30183	0.820262	1.2818
1.40855	5.09315	4.22792
0.231649	1.32894	0.982093
0.301799	0.696533	0
0.618865	0.757162	0.487623
0	0.643202	1.29645
0.728463	1.14854	6.77902
0	1.81663	1.13152
1.68704	0.966842	0.726994
1.91344	0	0
0.676187	2.68213	0
0	0	0
0	0	0
0	2.58335	0
0	1.3515	1.47082
4.15322	0.00966304	2.76689
0	0	0
0.159426	3.84957	3.48691
1.11805	2.89116	0
2.30905	0.319184	0
0.8241	1.662	0.663085
1.93585	1.4859	0.286139
0	2.98186	1.41503
0.0641105	0.459001	0.709456
3.86644	0	0.237508
0.370342	4.02488	0.844845
0.605278	2.06076	1.7325
0.908707	0.254651	0
0.600429	1.76641	1.56106
0.962667	1.2542	0
1.57148	0.253162	0.376769
0	0	0
2.02885	2.92223	2.64278
0	1.39485	0.567469
1.74828	2.94039	1.99835
1.8049	0.236872	0
0	0.0818718	0.125266
0.842616	1.74245	1.34327
0	0	0.100016
2.01494	0.831571	0.328072
0.229042	2.41993	2.46787
0.557626	5.01276	0
1.32467	0.192332	0
2.12547	2.06937	1.51593
0.867933	4.62339	3.42612
2.33904	0	0
1.42626	0	2.77299
1.04577	2.92252	0
1.91207	0.0618046	0
0.616101	4.14438	4.39734
0.493457	2.31926	1.66772
3.01336	0.650872	0.481248
0	0	0
0	0.316576	0.0519879
1.82068	1.37251	4.18463
4.1635	1.37093	2.04226
0	4.15785	3.7426
1.80247	2.53589	0
0.640983	1.98229	1.92616
2.89975	1.675	1.30454
0	1.38158	0
0.155551	2.62384	2.39356
3.46376	0.993714	0.357363
0	1.80548	0.372424
0	0.670494	0
2.13123	1.41655	2.55988
1.70876	0.983731	0
0	0.0936912	0.554752
0	0.756271	0.380522
2.35279	2.17231	1.8889
0.297492	0	0
2.42681	1.43839	0.0606261
0	3.02265	2.87481
1.73159	0.120714	0.0534187
0	0.706414	0
2.16102	2.65083	2.12014
1.75162	3.76219	3.56952
2.45486	0	0
1.5132	0	0
2.09991	0	0
0.28883	2.62132	1.91396
1.32887	1.11843	0.681648
1.78051	1.59379	1.27807
1.12226	3.53816	2.69119
1.56108	2.69396	3.74447
1.18649	2.71663	0.942306
0.930636	0.344797	0.335279
2.41903	1.57189	0.702719
0.657988	1.60714	1.67897
0	1.41787	0.830414
1.93159	0.296646	0.118055
2.10352	0.571841	0.712308
2.00901	0.57577	0.682769
0.207625	1.99849	1.03341
1.71133	2.12914	1.07688
2.1324	0.221842	0
0.669457	2.96344	0
1.22198	0	0
0.643226	3.22489	2.94317
0.714148	2.96913	1.90116
1.24674	0.00981976	0.132761
0.847263	1.24024	1.04166
0.603335	0.564982	0.560094
0	1.6812	0.905523
0	1.3369	0.245361
0	2.18815	1.59341
2.77932	0.219501	0.263806
1.08803	0.203616	0.0603705
0.541764	3.56815	0
0	0	0
0.5492	0.428212	0.179267
1.17531	1.28857	0.422482
0	2.57222	2.04602
1.9369	2.37984	2.18329
2.80632	0	0
0	0	0
0	0	0
0	0	0
0	0	0
0	1.20263	0.367167
0	2.24585	1.84034
0	1.94988	2.08915
0	2.08883	1.26145
0	0.661452	0.700941
0	1.93189	1.39617
0	2.3068	2.26423
0	0	0
0	0	0
0	2.0366	0.817664
1.46696	0	0
0	0	0
0.848387	2.94654	0
3.88401	2.22933	1.86902
0	0	0
0.736409	0	0
0	0	0
0	0	1.36541
1.31052	1.51764	1.70999
0	1.63854	1.12531
0.590992	0.648563	0.712767
2.99474	0.381472	0.574695
0	1.26669	1.03684
2.08471	1.48687	1.31524
0	1.25549	1.3205
4.88463	1.02967	1.02201
0	0.872012	0.236694
0	1.39625	1.21936
0	0.878136	0.588473
1.30421	0	0
0.31688	1.03087	0.586085
1.14554	1.61195	0.725909
1.58091	1.81045	1.54917
0.809715	1.42516	0.72476
2.45072	2.10648	2.08442
2.6301	1.35641	0.778601
1.35888	0.462733	0.735403
4.87583	2.24877	1.50914
2.56333	0	0
1.30416	1.62835	1.11321
0	1.90504	1.54953
0	1.57032	0.809506
0	0.733538	0
0	1.68187	1.37631
0	2.01051	2.70077
0	0.516759	0.281672
1.69743	1.67846	0
2.70004	0.491804	0.275482
0	3.28379	4.30455
0	0.86303	0.511522
0.821213	1.55439	0.336459
2.76689	0.576234	0.472316
0	1.26775	0.346664
1.82018	0	0
0.0628104	0.329924	1.20661
0.78973	0.0594279	0.226655
0	0.391255	1.11244
4.7359	0.370715	0.126101
0	0.660048	1.00203
0	1.22896	0.969601
2.01576	0	0.112283
0	0.40271	0.0262978
0	3.08337	1.70529
0.882181	1.93913	2.22221
0	0.636248	0.4671
0.608073	1.02617	0.5933
2.82259	1.39255	1.20008
1.94754	1.03286	0.600872
0	1.13312	2.82825
8.96153	2.26099	1.53972
0.529589	0	0.215283
4.22792	0.690054	0.32785
3.43034	0.101564	0
1.17483	2.37658	1.18482
1.92225	1.01518	0.981052
0.982093	1.02541	1.46533
0	0.486766	0.794677
4.24784	2.70285	2.08943
1.58546	0.305132	0.23738
2.66383	1.15795	0.97564
0.509628	1.7622	1.65786
2.1434	0.103214	0
1.03249	0	0.0689375
1.99367	0.509172	1.20821
0.00960126	0.570209	0
1.28765	1.10307	0.992287
0.125801	0.663375	0.847525
1.30214	1.82449	1.14396
1.397	1.38289	0.405047
2.52006	0.103701	0.298187
1.35009	0.901049	0.321698
4.97463	0	0
0.812806	1.1015	0.806758
3.97346	0	0
2.00538	0	0
4.80444	0	0
1.42291	2.7749	2.68536
0.150257	3.96054	3.1704
1.07075	3.27767	3.20946
0	0.34135	0.413153
1.14196	3.92014	2.89638
2.04924	0	0
1.13152	0	0
2.31338	1.67753	1.81738
0	1.22985	0.801696
2.10459	1.57751	2.46242
1.38247	1.72187	0.573415
0	1.60489	0.260923
0.300335	1.21395	0.265526
0	0.672574	0.518803
1.98694	0.629933	0.477736
0	1.35266	0.621485
0.273377	0.0996889	3.43738
0	1.72815	1.51408
0	3.64651	3.71663
0	3.46863	2.30301
0	1.3606	0.961482
0	0.719633	0.647149
0	0	0
4.069	0	0
1.68783	0	0
0	1.20818	1.16918
1.27203	2.80069	2.2878
0	3.21265	2.00936
1.86405	1.02382	0.87001
1.47082	0	0
5.93841	0.937608	0.887689
2.55244	0.762147	0.201168
1.72489	1.39336	0.680437
1.04999	2.17597	2.05341
0.451546	0	0
0.359603	3.06585	2.3806
0.397505	0.707171	0
1.25778	0.874645	0.438476
1.05486	4.87661	3.77562
1.6979	0.0371743	0
0	0	0.159882
0	1.867	1.60291
1.40745	0.0585207	0.0583185
0	1.7981	0.612747
2.76689	0.592866	0.217205
0.419937	3.61895	1.33687
1.32452	1.44381	1.29028
2.58795	0.263706	0.226122
1.45102	0.122486	0.186916
3.36472	2.93199	2.37759
1.04387	0.0608861	0
0	1.69186	0.571124
0.283097	0.461311	1.52847
2.31562	1.49482	0.879862
0.926227	1.07586	0
3.48691	1.26405	1.07926
0	2.0405	0
3.66584	0	2.35208
2.52299	4.66353	6.13737
1.16712	1.4404	0
0.663085	0.0762978	3.34541
1.02591	0	0
1.04028	0.225419	0.055999
2.33906	0	0.556277
0.286139	0	0
0.805426	0	0
1.24931	0	0
0.36352	2.71592	1.93494
1.41503	2.35114	0.869793
0.709456	1.59083	0.930953
2.23992	0.155766	0.0894599
3.15064	1.30102	0.724022
0.41357	2.53818	0
3.01789	1.17422	1.17758
0.487741	2.713	2.05487
2.28853	0.517843	0.513435
0	1.13626	0.556932
1.7325	0.45173	1.04238
0	0.474043	1.27918
0.564571	0	2.52299
0	1.04283	0.493415
2.71501	3.17365	2.79503
0.038163	2.7049	1.74476
2.45456	2.76325	2.29024
1.82601	0.400594	0.00172276
0.913013	1.88455	1.01503
1.49684	2.25167	1.94555
0.535254	0	0
0	2.64469	0.808382
0	1.21074	0.616583
0	2.23124	1.20956
0.376769	0	0
3.74307	1.19147	0.890744
0	0.0798224	0.165462
0.479002	0	0.425959
1.81008	0.258158	0.222825
0	2.58335	0
1.42537	2.28328	2.10888
0	0.985484	1.01019
2.64278	2.43492	0
1.87018	0.161392	0.16317
1.31358	0	0
1.76839	1.96451	1.46907
0.567469	0	0
0	0	0
1.99835	0	0
0.328072	0	0.36029
2.46787	2.59704	1.90857
0	0.192883	0.563457
1.85306	0.602185	0.563273
1.51593	4.87744	5.2044
3.02075	0.114711	0
3.42612	3.07457	1.28532
0	0.954564	0.830051
0	0	0
4.39734	0	0
1.66772	2.69759	1.87903
0.481248	0.320554	0
0	1.72609	2.38486
0.0519879	2.07549	1.64634
4.18463	2.82852	2.06995
2.04226	1.02207	0.477721
3.7426	2.09186	1.43412
1.92616	4.11377	3.29137
1.30454	0.720822	0.610753
0	3.43407	2.96029
2.39356	0.661071	0.268384
0.372424	2.35913	1.24225
0	0	2.80632
1.10131	1.18664	0.681062
0	1.01202	0.297647
0.554752	1.77379	0.533954
0.380522	1.86447	1.48132
4.73181	2.14304	1.24181
0.335571	1.53387	1.37245
1.8889	0	0
3.61745	0	0
0.0606261	3.06044	3.7458
0	0	0
2.12014	0	0
0.681648	0	0
1.57231	0.426663	0.348036
1.18958	0.186585	0.179187
1.27807	0.244542	0.098298
2.69119	0.376127	0.827082
3.74447	1.64427	1.02491
0.942306	0	0
0.335279	0.447621	0.254134
0.702719	3.79573	3.36777
0.634242	0	0
0.339005	2.57561	1.54673
4.43282	3.36734	3.15752
1.67897	0	0
3.37888	1.79015	0.697558
0.830414	1.16906	1.31433
0	0	0.140935
0.118055	1.19876	0.807768
2.24026	0.386105	0
1.09225	3.43935	2.62616
0.712308	1.86117	1.04126
0.0929329	0	0
0.300103	0	0
0.842381	1.62653	1.95439
0.682769	2.82371	2.08478
1.111	3.18018	2.43753
1.03341	0.749777	0.378666
1.07688	1.4181	0.321133
0	1.07616	0.606933
0	1.27615	0.349261
2.94317	1.63364	1.65802
0	0.0269207	0.0980941
1.90116	0.289946	0.227761
1.04166	1.5665	0.850436
0.905523	1.90169	1.57248
1.0292	0.344589	0.48191
0.245361	0.571188	0.225173
0.204383	3.50149	1.89379
1.02779	0.834391	0.306705
0	0.830602	0.878223
0	0	0
0.497069	0	0
0	2.51735	2.04345
0.179267	0.838181	0.778041
2.43417	1.19038	0.497303
0.422482	1.29873	0.801661
1.71533	1.85918	1.36634
2.04602	0.597369	0.573051
0.725027	1.04898	1.37217
0	0.781362	0.859313
1.70853	0	0
2.18329	3.38765	4.64508
1.81898	0.664684	0.571612
0	0.0978063	0.159197
0	1.06625	0.566196
0	1.50204	1.47899
0	0.746147	0.617144
0	0	0
0	0.117752	0.513716
0	0	0.859268
0	0	0
0	0	0
0	0.278087	0
0	2.157	2.35635
1.05875	0.727653	0.429899
0.813696	1.0776	0.672564
0.347501	0.925363	0.336036
0	0.972999	0.758876
0.367167	3.02912	2.67499
1.34186	0	0
1.84034	2.38627	0.991833
2.08915	0.317656	0
1.26145	1.87144	1.80748
0.700941	0.308619	3.44261
0.400221	2.28227	1.88801
1.39617	2.02202	2.29247
2.37472	1.73283	0.80765
0	0	0
0	1.3391	0.989028
2.26423	0.911205	0.948644
0	1.10262	0.508254
0	0.0391011	0
1.07498	0.820172	0.787328
0.817664	1.47823	0.593648
0	0	0
0	1.06529	0.894282
0	0.86095	0.650953
0	0.204539	0.389254
0	0.787893	0.554118
0	0	0.395011
0	0	0
0	3.14126	0.94464
1.86902	0	0
0	0	0
0	0	0
0	0.713597	0.404172
1.36541	0	0
1.12531	0	0
0.712767	2.28589	0
0.574695	0	0
1.03684	0	0
0	0	0
0	0	0
1.31524	0	0
1.3205	2.58335	0
1.02201	0	0
0.236694	0	0
2.62798	0	0
0.438784	0	0
0.16942	0	0
1.12367	0	0
0.470763	0	0
0.588473	0.438336	0
0.312362	0	0
0.586085	0	0
0.706266	0.721121	0.837458
0	1.4198	1.44627
0.408308	3.59175	3.03236
0.725909	0.542936	0.323726
2.39718	1.41423	0.622521
1.54917	0.553556	0.630788
0	0.949649	0.215929
0.72476	1.22628	1.61057
2.08442	0.0193671	0
0.710625	1.77266	1.62981
0.876811	2.48248	1.79525
0.477597	0.0152323	0
0.631959	1.44345	1.55718
0.778601	2.28908	1.13629
0.735403	0.164754	0
1.50914	1.43389	0.776928
1.43146	3.19384	4.01424
0	0.901149	0.328335
1.50775	1.84618	0.877959
1.11321	0.704304	0.669066
1.70345	3.29912	2.54321
1.58891	1.15874	0.430029
0	1.16712	0.851078
1.54953	2.01739	1.67563
0.809506	3.04794	2.17967
0	6.64419	6.22174
1.37631	2.42971	2.17503
2.70077	0.900161	1.01962
1.62079	3.34047	3.09737
0.663587	1.07965	0.575481
0	0.0887998	0.294564
0.388253	1.82221	1.51662
0.275482	1.25445	1.76311
1.29953	1.17245	1.12681
1.76105	0	0
4.30455	0.514955	3.50299
0.511522	0	0
0.808883	0.456581	0
1.56383	0	0
0	0	0
0.741251	1.64676	2.99651
0.249642	2.46515	0
1.08219	2.01214	1.35854
0	2.60452	0
0.00394424	0	0
0.472316	0.0525733	0
0.163086	0	0
0.187549	1.79709	0
0.346664	2.71358	0
1.29597	1.35576	0.618159
0.93746	0	0
0	3.86482	3.28542
1.20661	0	0
0.226655	3.67427	3.0869
1.11244	0.0132658	0
1.29819	2.58335	0
0.126101	0	0
1.00203	0	0
0.969601	0	0
0.112283	1.24052	0.853086
0.0262978	0.314448	0.31477
1.70529	0	0
2.22221	0	0
0.5933	0.871259	0
1.20008	3.39262	2.35966
0.600872	1.13299	0
2.82825	3.44652	2.91246
1.53972	4.08627	3.09564
0.215283	2.96252	2.53183
0.32785	0	0
0.212632	0	0
0	0	0
2.76448	1.08939	0
0	0	0
1.06014	0.588108	0
0.82232	0.309715	3.08606
0.981052	0	0
1.46533	0	0
0.794677	0	0
2.08943	2.28589	0
0.97564	3.05742	2.3209
1.65786	2.67309	1.63263
1.30347	0	0
0.417204	0	0
0	2.11155	1.24201
0.213252	1.50176	2.22868
0	1.83803	1.75343
0.0689375	0	0
1.85467	0	0
1.20821	2.62791	2.0617
0.992287	1.21682	0.955306
0	0	0
1.14396	0.0803271	0.13277
1.02283	1.4222	0.491273
0.321698	2.62939	3.78926
0.806758	2.57867	1.66222
0	0.724602	0.321007
0	1.51031	0.797753
0	2.24074	1.18103
0	0.271946	0.0809813
1.56401	0.0392609	0
2.68536	0	0
3.20946	3.36184	2.16735
0.413153	0	0
2.89638	1.05474	0
0	4.626	5.55701
1.81738	0	0
2.46242	0.328914	0.953795
0.573415	3.18295	2.24805
0.260923	0.201559	0.0386355
0.518803	0.904422	0
0.477736	0.506304	1.56912
0	0	0
0.621485	0	0
1.51408	5.19623	4.37424
3.71663	2.52929	1.7989
2.30301	1.3386	0.430907
2.23552	3.02107	2.56773
0.961482	1.28885	1.03896
0.647149	0.804414	0.300035
2.2878	2.72708	2.06679
0.201168	0.690896	0.153428
1.36251	0.00391412	0
2.05341	0	0
0	2.66237	2.46457
2.3806	3.74701	2.87482
0	0	0.770461
1.31105	0	0
1.75694	0	0
3.77562	0.181162	0.270872
1.60291	1.27869	0.84599
1.38853	2.90153	1.89033
0.0583185	0	0
0.612747	0.855695	0.624229
1.94387	0	0.452263
1.29308	3.3274	3.62668
1.33687	2.83649	2.17065
0.827231	3.67155	0.805983
0.226122	0	0
0.822746	1.32571	0
2.00836	1.72342	0.81955
0	4.84053	0
2.37759	0.449726	0
0	0.410837	0.310327
2.66869	2.19976	0.989597
0	2.58335	0
0	0.73429	0.322019
0.438077	1.6766	0.949824
0	0	0
0.571124	5.21147	0
2.18899	0.808359	1.3785
2.02052	1.38668	0.152282
1.36836	0.0500904	0.418861
0.879862	0	0
1.70161	0	0
0	2.07727	1.412
0	1.5285	1.89869
0.475277	0.804498	0.743905
1.71449	0	0.369416
0	0	0
2.29807	2.34503	1.61638
6.13737	2.35748	1.58296
0	0.390856	0.966517
1.09032	1.52851	6.22174
0.901195	3.22413	1.41344
1.95532	0	0
0	0	0
3.03563	0	0
3.66569	0	0
1.31739	0	0
1.93494	2.91217	3.05647
0.869793	1.30266	0
0.724022	0	0
2.05487	0.0932494	0
2.21827	0.674558	2.76689
1.67003	0.979325	0.421146
0.513435	0.47835	0.0524418
0.556932	0	0
1.27918	0	0
1.43632	1.49273	0
0.493415	0	0
2.79503	0.524153	0
1.74476	0.0795382	0
2.29024	2.58335	0
1.18421	2.55464	2.52299
0	0	0
1.94555	2.16078	1.85264
3.48081	2.98555	0.630702
0	1.71695	1.57358
3.00951	0	0
1.24792	0	0
0.616583	0	0
2.13795	0	0
0.890744	5.84765	6.371
0	0	0
0	0	0
0.907896	0.687232	1.08447
3.20031	0	0
0.165462	0.631472	0.513809
0.425959	0.932841	0
1.24546	0	0
1.57069	0	0
0.222825	2.53818	0
0	0	0
2.10888	0	0
0	0	0
0.16317	0	0
3.17651	0.314167	0.412845
0	0.357653	1.23659
0	0.332037	0
0	2.37082	1.67806
0	2.49894	2.53023
0	1.62755	1.0555
0	3.35496	2.40554
0	0	0
0	0	0
0	0.24758	0
1.46907	3.42567	0
0.370122	0.417301	0
1.55858	2.42095	1.38519
0	2.32142	1.93202
0	0.112351	0.0578034
0	0.0964192	0.0912483
1.56704	0	0
1.96974	0.654258	0
2.56987	0.776869	0
0	0	0
0	0	0
0	0	0
0	0.230345	2.81502
0	0	0
0	0	0
0	1.36339	0.758594
1.90857	0	0.104822
1.65925	0.292179	0.870765
0.563273	1.76341	0.950656
5.2044	0.65443	0.20622
1.0854	1.41478	0.763535
1.28532	2.53744	1.5365
0.830051	1.25701	0.833028
0	2.23168	1.6089
0	1.18564	0
1.87903	0.112083	0
2.07303	0	0
0	5.20552	5.79217
2.38486	0.0130387	0.0243896
1.20543	0.531481	0
2.06995	0	0.298217
2.3455	3.30879	2.40372
0	0	0.118411
2.33478	2.25413	1.25952
0.208964	1.93644	1.76269
0.477721	1.99001	1.64427
1.05583	0.0408845	3.72255
1.43412	1.21646	0.695601
0.84252	0.995514	0.601156
3.29137	3.6429	3.12283
0	2.16359	0.672147
0.610753	2.06776	2.87834
0.268384	0	0
0	1.25863	1.21885
1.29734	4.18902	3.03536
1.24225	0.986775	1.2418
1.76419	0.106526	0.0595254
2.42036	0	0
2.04225	2.34087	1.74042
1.10429	0	0
0	0.765633	0.92809
2.80632	0	0
2.81869	0.865887	1.44391
0	1.36281	1.09147
0.176072	2.68213	2.76689
0.681062	1.02118	0.395403
0.521628	0.332332	0.0167489
1.93184	0.282713	0.488338
3.01345	0	0
0.533954	0.332572	0.084334
0	0.772024	0.110474
0	0.453452	0
0.86669	0	0
1.48132	0	0
1.24181	0	0
1.37245	0	3.41542
0.761394	0	0
0	0	0
0	2.86084	0
0	3.19527	0.15796
2.50787	1.21956	2.80632
0.616911	0.370478	0
0	0	0
1.07339	1.12277	0.784576
1.1105	1.37611	0.37235
0.252343	0	0.416336
0	0.469005	0
0	1.11206	0.670096
0	1.27021	0.597073
0.348036	1.74308	0.525215
0.707748	1.21436	0.861543
0	0.935441	0
3.36777	1.22646	1.38879
0	1.03309	1.43563
0.978365	1.95375	1.96873
2.2822	0.852437	0.863883
1.56376	0.782726	0.59629
1.22375	2.47206	1.56515
1.23383	0.387097	0.00683387
0.620966	0.952254	0
1.4308	0.196196	0
1.70389	2.58335	0
1.54673	0	0
1.55529	1.43235	0.923377
3.15752	1.64952	1.10277
0.418812	0.93211	0.665125
2.22198	1.94163	0.61945
1.14877	0.172625	1.78266
0.807768	1.44689	1.02767
2.62616	1.51489	0.279559
1.04126	1.11355	0.584583
0	0.135544	0.50698
0	2.26502	1.54032
2.07987	1.1274	0
2.08478	0	0
0	0	0
2.43753	2.35017	2.02313
0.378666	0.466772	0.387678
2.2337	0.562005	0.159599
0.321133	0.629047	0
0.606933	2.78266	2.50832
0.759505	0.852729	0.584963
0.349261	2.8123	1.97317
1.65802	2.36281	1.66979
0.0980941	1.84036	2.1598
1.14616	1.97584	1.35408
0.227761	0	0
0.850436	0	0
1.57248	0.932327	0.29811
0.48191	0.706561	0.22523
0.759486	0.454699	3.01918
1.89379	3.13611	1.88099
0.306705	0.0610699	0.741081
0.878223	0	0
1.31299	1.15328	0.855624
2.04345	3.2668	2.78672
0.497303	0.407251	0.384444
0.627438	4.21855	3.6207
0	0.76227	1.01741
0.801661	0.21587	0.0350331
1.36634	1.13241	0.129139
0.573051	1.11559	1.22118
0	0	0.00858526
1.37217	2.71677	0
0.859313	0.246385	0
0.965597	1.63782	1.18904
4.64508	1.0997	1.16958
0.571612	0.496115	0.586834
0.159197	0.209739	0.962032
1.47899	1.15243	0.456819
0.617144	1.19776	0.109418
1.4654	0	0.18789
0	0.246355	0.158897
0.513716	0	0.838345
0.859268	0.23416	0.282877
0	2.70952	2.37457
1.09433	0.0866786	0.419878
0	1.05294	0.56143
0	0	0
0	1.13269	0.500324
2.35635	2.48964	0
0.367408	0	0
0.429899	3.20637	3.19633
0.672564	2.08715	0.105949
0.336036	1.80647	0.906678
0.758876	0	0
2.67499	1.32224	0.652897
0.320562	0.0466739	0
0	0.399751	1.57684
0.991833	0.775406	1.09972
0.469597	0.166479	0.318851
0	0	0
1.80748	1.9573	0
3.44261	0	0
1.88801	2.21068	2.26949
2.29247	0	0
0.80765	2.36712	0.972749
0	0	0
1.86386	0.274074	0.274434
1.0286	2.04156	1.73064
0.989028	0	0
0.948644	0.328178	0.618597
0.508254	0	0
1.53311	0.537983	0
0	0.262156	0.572263
2.32304	0.997885	0.661028
1.26756	0.14079	0.0283402
0.818683	0	0.221639
0.766903	3.44648	0
0	1.15145	0.591162
1.85091	0.770607	0.173724
0.787328	1.72185	1.70617
0.139868	0.428642	3.41072
1.76926	0	0.208384
0.327015	1.01037	1.07198
0.60517	0	0
0.593648	0.00334171	0
0.528045	2.56938	2.22073
1.3764	0	0.066396
1.50499	0.0896497	0
0.894282	0.956206	0.971561
0.650953	1.81427	1.58343
2.34944	0.43794	2.98034
0.704608	0	0
0.389254	0.0484091	0
0.554118	0.103864	0.982709
0.043345	1.14517	0.703458
0.395011	0	0
0	0	0
0	2.80464	0
0	0.590073	0.897421
0	1.49875	0.983996
0	0.521924	0.630921
0	2.15395	0
0	1.81614	1.392
0	0	0
0	1.45141	1.06558
0	0.319713	0
0	0.858423	1.51054
0	2.28553	2.1191
0	0	0
0	0.223128	0.750272
0	0	0
0	3.1328	3.20256
0	2.57076	1.84264
0	2.98344	2.53254
0	0	0
0	1.00626	0.621721
0.4596	2.50745	1.37298
0.404172	1.27002	0.44207
0	1.20732	0.267917
0.797385	1.41223	1.72871
0	0	0.141745
0	0	0.392253
0	0	0
0	0	0
0	4.86924	0
0	1.00083	0
0	0	0
0	0	0
0	0	0
0	0.488307	0
0	0.180228	0
0	1.76102	0.824461
0	3.38945	2.52826
0	1.68355	0.560421
0	0	0
0	3.06526	2.78276
0	0.850088	1.00413
0	0.194174	0.186573
0	1.36227	1.06324
0	0.599274	0
0	2.12782	2.04531
0	1.23675	2.19064
0	2.38027	1.37662
0	4.42514	3.6175
0	0.818021	1.17974
0	2.88255	0
0	0	0
0	0.485591	0.109148
0	0	0
0	0.138851	0.0860779
0	1.58548	0.949691
0	2.53824	1.63916
0	1.7502	1.80693
0	3.0097	2.58801
0	1.69338	1.38132
0	0.234138	0.0691396
0	0	0.877519
0.43088	4.53731	2.39259
0	1.63736	1.41795
1.44627	2.54983	2.71262
0	0	0.178181
0	0.529988	0.132134
3.03236	2.1156	2.70582
1.73047	1.99039	1.14126
0	2.53818	2.80632
0	0.913994	0.275259
1.61078	0	0
0.957288	0.86344	0.675804
0.622521	0	0
0.218891	0.0361307	0.328622
0.630788	1.70944	0.846859
3.74241	0.0345876	0.0918274
0	0.942619	0.577306
0.215929	2.23671	1.04599
2.84606	1.0716	3.0032
0	2.37001	2.67565
1.61057	1.41334	0.649998
1.62981	0.540046	0
0.488012	0.0723699	0
1.50127	1.54308	0
1.79525	0	0
1.69476	0	0
0	0	0
1.89991	0	0
1.13629	0.216445	0
0.365978	0.139036	0
0.776928	0.538124	1.51841
1.21971	1.25066	1.13007
2.09653	0	0.157678
1.48648	2.82293	2.42842
1.08191	0.701017	0.524478
4.01424	0.331508	0.35425
2.47018	2.74579	0
0.328335	2.32974	1.87878
0.877959	2.30428	0.996461
0.669066	0	0
0.653741	0.502728	0.165797
0	0.347153	0.437972
0.128415	1.40638	0.720886
1.25325	2.83335	0
2.54321	0.418155	0.0890571
0.851078	1.59453	1.26987
0.046126	4.41233	2.84273
1.55664	2.69704	2.20572
1.67563	1.69569	1.08683
1.19546	1.48804	1.22544
0.208302	0.742661	0
1.87965	0.128942	0.0485102
0.479988	0.126575	0.369379
2.17503	3.42606	3.06283
0.761689	0.761034	0.136577
1.38598	0.629438	0.122014
1.96922	2.08971	2.26868
0	2.09604	2.27005
1.53651	0	0
2.20052	1.57347	2.16697
1.01962	0	0
3.09737	0.0914421	0.453748
0	0.773328	0.508141
0	0.793957	0.538596
0.557883	0.606621	1.19998
0.303543	1.74137	1.83461
1.76311	1.59413	1.14742
0	2.73169	2.76689
[truncated: 17,419 more rows]

## Sheet: Figure 3d- tuPAC
Leptonema/Zygonema	Pachynema	Diplonema		values are not log transformed
0.870707	0.235411	0.22794
0.0350064	0.0189834	0.00990115
0.091326	0.0237615	0.0117589
0.0689871	0.039657	0.0210533
0.174416	0.0623278	0.0270889
0.320741	0.198111	0.0993371
0.026954	0.0146441	0.00733244
0.00702474	0.00395339	0.00212573
0.0952414	0.0662968	0.0539947
0.0669672	0.0277416	0.0145445
0.573609	0.161178	0.112641
0.137894	0.0256515	0.0127038
0.547036	0.263226	0.153476
0.0806463	0.022419	0.0135689
0.203314	0.0867756	0.0600068
0.265856	0.126234	0.0606869
0.051672	0.020468	0.0157149
0.222536	0.113774	0.059627
0.00934663	0.00964628	0.00274532
0.0844805	0.0371396	0.0392482
0.167745	0.0415912	0.0183835
2.35782	1.43581	1.43065
0.0806798	0.0421275	0.0237178
0.176436	0.0734386	0.029469
0.373525	0.0782208	0.0475473
0.105179	0.0362958	0.0202813
0.0457496	0.024669	0.0132606
0.440226	0.195156	0.119091
0.0493726	0.0233782	0.0161828
0.130825	0.0387944	0.0165405
0.00951308	0.00357358	0.00142106
0.0123365	0.00328873	0.00354032
0.0515065	0.0208014	0.016326
0.0136995	0.0150884	0.00600874
0.143928	0.0820132	0.0526907
0.0737453	0.0320838	0.00976492
0.0551764	0.0295837	0.0198557
0.0385012	0.0191905	0.0127615
0.160801	0.0753208	0.0527083
0.108086	0.105468	0.0707234
0.0660195	0.028221	0.0160711
0.0977002	0.0264716	0.0133327
1.31966	0.533555	0.209013
0.0798753	0.0333772	0.0162309
0.179522	0.0414579	0.0387383
0.0732331	0.0362837	0.0162158
0.0238417	0.0149199	0.0116333
0.0221718	0.0127386	0.0082961
0.187838	0.0545402	0.02866
0.203338	0.0680154	0.0329516
0.0681837	0.0279331	0.0130326
0.0689864	0.0376787	0.0562328
0.170555	0.0629043	0.0350505
0.0331868	0.0169673	0.0105371
0.0720784	0.0401347	0.0324023
0.19148	0.0743543	0.048971
0.514692	0.189843	0.0947009
0.105517	0.0402698	0.028851
0.255921	0.0799175	0.0606405
0.0472189	0.0148831	0.00744118
0.419015	0.167452	0.099866
0.0971963	0.0338339	0.0142295
0.178002	0.0829831	0.0446424
0.0423557	0.0197515	0.0158345
0.240332	0.105337	0.0317541
0.0668901	0.0306723	0.0126924
0.158593	0.0842295	0.055339
0.0113875	0.005787	0.0040603
0.0880349	0.0317316	0.0132203
0.383854	0.118374	0.0625843
0.104677	0.0251787	0.0175311
0.0676051	0.0288303	0.0115858
0.0205331	0.00304391	0.00151334
0.208445	0.0761428	0.0558317
0.152592	0.0340484	0.0291354
0.0432763	0.018091	0.00849711
0.373749	0.14244	0.137222
0.011335	0.00660967	0.00259931
0.148827	0.0856397	0.0627904
0.17216	0.0923673	0.0867173
0.345983	0.145049	0.123012
0.0209689	0.0115071	0.0143499
0.157848	0.0758033	0.0576263
0.0948294	0.0417487	0.0292202
0.0586798	0.0375339	0.0198876
0.0366422	0.0240133	0.0130316
0.147162	0.036603	0.0257548
0.179029	0.0416771	0.0141539
0.15487	0.0896117	0.0513694
0.262194	0.059703	0.0334907
0.217101	0.124699	0.0630735
4.70801	1.68061	1.42649
0.122767	0.0706708	0.0236919
0.147864	0.0705486	0.0554216
0.0322946	0.0156171	0.010147
0.73801	0.272212	0.154514
0.110116	0.0554863	0.028386
0.478856	0.311444	0.164948
0.181602	0.10714	0.0516489
0.0630389	0.0597861	0.0590858
0.0195862	0.0157289	0.011609
0.171932	0.043753	0.0200371
0.414958	0.0983603	0.0836339
0.227823	0.0476876	0.0210593
0.0734772	0.0253494	0.0185486
0.124233	0.0344718	0.0196244
0.0490233	0.0195345	0.00747792
0.137876	0.0373969	0.0225912
0.201956	0.0581808	0.0297751
0.0969994	0.0461634	0.0255901
1.82849	1.01752	0.812533
0.514018	0.2003	0.133802
0.103398	0.0543503	0.036132
0.282863	0.157967	0.107522
0.0348694	0.0130822	0.00585671
0.0707824	0.0529037	0.0374219
1.65708	0.734878	0.355686
0.244514	0.0575723	0.0278377
0.203963	0.0773064	0.053169
0.0490898	0.0261646	0.00972031
0.00899936	0.00586484	0.00386727
0.356047	0.104151	0.0857673
0.042288	0.018876	0.00415693
0.0391428	0.0208944	0.0113936
0.12039	0.0353854	0.0234098
0.349017	0.112882	0.0754206
0.386627	0.0690158	0.0464875
0.186623	0.0886483	0.0836175
0.0277828	0.0156823	0.0235952
0.123655	0.0446917	0.0294001
0.166566	0.0372616	0.018291
0.353048	0.112565	0.0896695
0.0522881	0.0241727	0.0142598
0.109148	0.038944	0.0236118
0.159772	0.0341802	0.0257703
0.0890119	0.0197589	0.0123512
0.26532	0.0623774	0.0380426
0.376005	0.0750757	0.0538307
0.013963	0.00972907	0.00584109
0.0446277	0.033682	0.0190744
0.108992	0.0431472	0.0392729
0.00598471	0.00404389	0.00289857
0.0657627	0.025035	0.00576481
0.182103	0.0792157	0.0460776
0.0192916	0.00544662	0.0028517
0.314001	0.170266	0.141898
0.0633121	0.0265646	0.018778
0.140566	0.0560155	0.0299946
0.45548	0.127006	0.117866
0.0758332	0.032801	0.0149214
0.132195	0.0833927	0.04435
0.191659	0.0725873	0.0353887
1.30926	0.484929	0.449888
0.057682	0.0357992	0.0270445
0.199034	0.0709716	0.044721
0.51227	0.124063	0.0682569
0.0160867	0.00503573	0.0145857
0.128629	0.0473726	0.030736
1.29255	0.383094	0.305319
0.0867533	0.0310113	0.0161531
0.0668069	0.0228018	0.0106188
0.203565	0.0684327	0.0390079
0.0701886	0.0225436	0.0131297
0.0508992	0.0171026	0.0148894
0.217532	0.0708374	0.0430121
0.128073	0.0555085	0.0287902
0.131389	0.0749047	0.0409424
0.0640467	0.0326217	0.0184898
0.0948775	0.0358383	0.016227
0.142003	0.0537656	0.023388
0.550738	0.2208	0.13038
0.100564	0.0258073	0.0142098
0.136062	0.0426067	0.0325619
0.0946633	0.0372557	0.0322809
0.124066	0.0314842	0.022856
0.250348	0.104182	0.0633698
0.175718	0.0371836	0.0176706
0.140331	0.0467153	0.0403234
0.0303293	0.0167425	0.0113327
0.0444743	0.0191731	0.0120126
0.343319	0.118687	0.075361
0.0845757	0.0318475	0.0156548
0.0116236	0.00731485	0.00444413
0.0200618	0.0106045	0.0100098
0.195944	0.0644316	0.0231163
0.405965	0.221094	0.105392
0.102575	0.0755697	0.0561109
0.264616	0.0372988	0.0200807
0.105196	0.0293602	0.0155723
0.077677	0.0506973	0.0244717
0.0386172	0.0157413	0.0141425
0.0781156	0.021925	0.0086993
6.65417	1.11968	0.603519
0.35046	0.0907877	0.0740413
0.133129	0.063236	0.0502326
0.305941	0.107495	0.0529484
0.107588	0.0715448	0.0420283
0.0226208	0.0149794	0.00647256
0.333435	0.170256	0.140656
1.2956	0.723313	0.341466
0.0691956	0.0353693	0.0131078
0.0439212	0.0224027	0.0159115
0.0511075	0.0265324	0.00559832
0.0327626	0.0142466	0.00879181
0.0116099	0.00724807	0.00405916
0.0760883	0.0304266	0.0213508
0.286792	0.0563606	0.0396052
0.244343	0.054134	0.0211272
0.0585183	0.0165787	0.0073651
0.115591	0.0501694	0.0307996
0.0691605	0.0401767	0.0324356
0.550713	0.195292	0.0628591
0.0153124	0.00934421	0.00912943
0.110943	0.0272315	0.00984028
0.152397	0.0689746	0.0377877
0.0955921	0.0407489	0.0255649
1.0315	0.317059	0.205577
0.279649	0.0919646	0.059267
0.274601	0.104293	0.0764655
0.256206	0.0956021	0.0492027
0.176258	0.0562238	0.0345564
0.0818792	0.0327285	0.0223051
0.00961284	0.0120796	0.0103142
0.144279	0.0733891	0.0596526
0.110311	0.0390641	0.0200589
0.146579	0.0488956	0.0191985
0.151469	0.132375	0.0867683
0.0474022	0.0170269	0.0165502
0.320429	0.108807	0.125356
0.368228	0.117499	0.0738548
0.0312	0.0157068	0.0141133
0.0970548	0.0400093	0.035031
0.248713	0.0519908	0.0317699
0.198409	0.132156	0.0904715
0.220228	0.0706268	0.035456
1.26572	0.30603	0.161824
0.179105	0.0345462	0.0171097
0.172129	0.0430654	0.0605363
0.130894	0.0772302	0.0440189
0.162192	0.0562934	0.0402864
0.294999	0.134439	0.0692612
0.541591	0.29616	0.212397
0.00675383	0.00255577	0.00110065
0.0409288	0.0223984	0.00944595
0.506193	0.111242	0.0589022
0.311651	0.166823	0.0973338
0.153935	0.0488421	0.0243552
0.210352	0.11816	0.0776704
0.0216247	0.0102415	0.00378847
0.656637	0.227865	0.14854
0.557744	0.193782	0.121773
0.0174185	0.0136968	0.00860924
0.023679	0.0149536	0.0075218
0.00784496	0.00339021	0.00280288
0.0636945	0.0130858	0.00480806
0.230887	0.0611756	0.0477242
0.795787	0.277849	0.161714
0.240335	0.0523815	0.0263853
0.957651	0.528925	0.619028
0.157407	0.0456188	0.0192749
0.233423	0.0884786	0.0481453
0.132632	0.0399217	0.0260308
0.291235	0.0902334	0.0649469
0.113329	0.0414618	0.0236366
0.165436	0.0405539	0.013872
0.0189016	0.0172279	0.00751014
0.137503	0.0573073	0.0470678
0.262231	0.126262	0.151812
0.113363	0.0599588	0.0752666
0.133863	0.0563968	0.0303219
0.0722863	0.0180577	0.0115443
0.0237371	0.00691922	0.00353505
0.115572	0.0334557	0.0175388
0.206231	0.0772921	0.0656257
0.0838052	0.0342874	0.0197788
0.0711119	0.0443376	0.0286762
0.495549	0.122192	0.0587099
0.0337913	0.0202484	0.0117549
0.0343572	0.0158796	0.0111783
0.0213402	0.0108444	0.00853512
0.0544359	0.0326888	0.0184892
0.135143	0.0478809	0.0190016
0.0832351	0.0332068	0.0194946
0.196231	0.051876	0.045782
0.38679	0.108176	0.0526274
0.396078	0.116634	0.0566083
0.142048	0.0483781	0.0200625
0.0908033	0.0382339	0.0264745
0.0721347	0.038854	0.0527555
0.319023	0.164266	0.0804033
0.0480664	0.0118642	0.00780762
0.0237591	0.0102208	0.00859785
0.0999801	0.0439074	0.0348293
0.0781914	0.0361684	0.0170098
0.0609627	0.025763	0.0162477
0.28148	0.12071	0.0982612
0.214828	0.065748	0.0357922
0.154865	0.0618652	0.0426516
1.29587	0.437521	0.325176
0.0740003	0.0224455	0.0109854
0.129232	0.0350937	0.0349482
0.161584	0.0665591	0.0350864
0.150615	0.0757788	0.0591034
0.378879	0.0876163	0.058687
3.45296	1.23226	0.391422
0.433306	0.136054	0.0593611
0.133927	0.048234	0.0363749
0.0490609	0.0226651	0.00849193
0.144	0.0315691	0.0172586
0.00664911	0.00447561	0.00321156
0.421808	0.125173	0.0767144
0.0792136	0.0259258	0.0134675
0.0434451	0.0273465	0.0284243
0.103114	0.0965389	0.0668163
0.23191	0.0837507	0.0517227
0.258509	0.105728	0.044653
0.185559	0.0513604	0.0203204
0.0813519	0.0340153	0.017644
1.04382	0.303963	0.149462
0.28657	0.137981	0.109936
0.212366	0.0508247	0.0182457
0.752349	0.275785	0.197778
0.146582	0.0625456	0.0281873
0.0595405	0.0237258	0.0148312
0.00885717	0.00273943	0.000838553
0.638477	0.425299	0.310782
0.326596	0.116887	0.108095
0.0238809	0.00894462	0.00604183
0.0369169	0.0279481	0.0218134
0.0315697	0.0111449	0.00579306
0.26564	0.0601647	0.0454532
0.166605	0.0543792	0.0288023
0.889092	0.254814	0.156419
0.302553	0.128922	0.104417
1.14747	0.236868	0.106582
0.129484	0.0563244	0.040291
0.297912	0.0964171	0.0808103
0.20662	0.0554405	0.0307214
0.168809	0.0848158	0.0234549
1.75598	1.30807	0.835874
0.652831	0.421383	0.237879
1.66887	0.736598	0.329116
0.552089	0.16678	0.111912
0.171397	0.0609287	0.026257
0.0565221	0.0273159	0.0228639
0.260964	0.160217	0.115011
0.0946929	0.0481763	0.0248029
0.287022	0.106339	0.0729172
0.0585958	0.0194391	0.00656293
0.0363244	0.0202316	0.0142367
0.202091	0.0683601	0.0305152
0.104672	0.0520657	0.0379663
0.715372	0.219678	0.135444
0.0767644	0.0213642	0.0147423
0.0566293	0.0176447	0.011721
0.155953	0.0432901	0.02489
0.0763175	0.055267	0.0362421
0.197435	0.0659214	0.0410227
0.373252	0.128086	0.0554828
0.0169316	0.00713007	0.00719366
0.176005	0.0378852	0.0166699
0.0183654	0.0058329	0.0099877
0.114414	0.0560761	0.0290107
0.0742893	0.0374766	0.0372951
0.175315	0.0957684	0.0949177
0.0892514	0.0434935	0.0195955
0.0539551	0.0247179	0.0139046
0.212009	0.122073	0.0964524
0.0603454	0.0287306	0.0107467
0.134369	0.0363399	0.0268255
0.314306	0.127138	0.103703
0.0967061	0.0560011	0.0348971
0.0412767	0.0243741	0.0189861
0.159193	0.0706597	0.0860109
0.114019	0.0400248	0.0179539
0.402861	0.0960651	0.0519878
0.209699	0.0522647	0.0363472
0.0218623	0.0105423	0.00629786
0.0957596	0.0258821	0.0145062
0.057367	0.030412	0.0135111
1.06708	0.645177	0.34427
0.0261516	0.0176506	0.0155724
0.134777	0.0457419	0.0431231
0.0708865	0.0271982	0.0117547
0.386738	0.140005	0.0887131
0.0966424	0.0412746	0.020318
0.174129	0.0290121	0.00975596
0.098389	0.0263107	0.0156366
0.0568339	0.0222627	0.0129423
0.0500555	0.017174	0.00657873
0.0874326	0.0260731	0.0138953
0.110712	0.0516231	0.0424271
0.0596881	0.0233703	0.0145494
0.142421	0.0704847	0.0506872
0.163977	0.0755755	0.041907
0.190413	0.0408829	0.0188143
0.24983	0.0438649	0.0174163
0.128649	0.0485866	0.0253629
0.0862105	0.0207674	0.0177694
0.0759198	0.04714	0.0295964
0.483012	0.233973	0.134866
0.967851	0.610418	0.57199
1.10859	0.35124	0.187595
0.059364	0.0182872	0.00702562
0.0976303	0.0597943	0.0259416
0.283528	0.147185	0.102905
0.167773	0.152073	0.11647
0.0303208	0.0172601	0.0105935
0.250707	0.0837845	0.0388689
0.750272	0.186362	0.125365
0.389425	0.0962755	0.0640999
0.338529	0.144065	0.0579557
0.13905	0.0637078	0.053825
0.0743362	0.042196	0.0239475
0.248914	0.0880743	0.0387461
0.0123739	0.00595036	0.00296948
0.026349	0.0254394	0.0172691
0.160505	0.0685134	0.055253
0.119541	0.0658562	0.0397355
0.822701	0.227107	0.143133
0.672637	0.175222	0.0772432
0.178066	0.0563771	0.0188844
0.0918169	0.0448652	0.0195042
0.0962684	0.0503626	0.0297286
0.0278328	0.0124507	0.00686555
0.108306	0.0276831	0.010287
0.362276	0.0981652	0.0461679
1.7521	0.518798	0.262095
1.21841	0.505118	0.431529
0.190505	0.0913003	0.0449189
0.417329	0.0956117	0.0976379
0.167647	0.0819726	0.0387094
0.36538	0.107955	0.0522885
0.231381	0.0791358	0.0253521
0.0571361	0.0398859	0.0237808
0.391976	0.164333	0.158435
0.0719698	0.0332139	0.0152072
0.0347584	0.0129764	0.00621632
0.0541605	0.0304484	0.0179208
0.26546	0.0676561	0.0287008
0.103599	0.0353007	0.0214389
0.249906	0.0837817	0.0991024
0.171025	0.100586	0.0926597
0.0993839	0.0286062	0.0125631
0.100094	0.0279673	0.0164125
0.0285734	0.0115932	0.0133556
0.0759865	0.0320047	0.0183281
0.188243	0.0404712	0.0195099
0.226361	0.0912333	0.0321595
0.25284	0.0799818	0.0318396
0.0557027	0.0423329	0.0320013
0.302449	0.107143	0.0712535
0.0227782	0.013206	0.00700752
0.193621	0.0890794	0.0587447
0.0241504	0.0118525	0.00628898
0.0189532	0.0120111	0.00764706
0.156203	0.0421992	0.0336119
0.0294137	0.0156759	0.0139241
0.491469	0.223242	0.182022
0.0205614	0.0104039	0.00635307
0.532641	0.2116	0.114573
0.721282	0.199781	0.171727
0.0802855	0.0502041	0.0296965
0.147637	0.0348973	0.0134069
0.0586269	0.0181189	0.0146137
0.000805075	0.000372943	0.000189514
0.138194	0.0365806	0.0164835
0.188927	0.0631943	0.0418603
0.562105	0.15587	0.0973709
0.0509803	0.0280582	0.0137657
0.0969462	0.0476935	0.0318699
0.423087	0.143662	0.0658691
0.171007	0.0662347	0.0332022
0.0197087	0.00736946	0.00453786
0.058858	0.0231934	0.0135823
0.288322	0.122738	0.0864585
0.752444	0.361648	0.2028
0.010203	0.00828727	0.00492178
0.105796	0.0389005	0.0180371
0.213585	0.0622396	0.0373796
0.24047	0.0864613	0.0677162
0.0941714	0.0329698	0.0161176
0.0686831	0.0219643	0.0120081
0.335782	0.124786	0.0761883
0.362943	0.118041	0.0492218
0.612239	0.216836	0.137926
0.0507663	0.0219185	0.0119926
0.217995	0.124895	0.0795583
0.0517436	0.0196467	0.0169213
0.580096	0.199509	0.115649
0.141561	0.0739477	0.0669043
1.58716	0.409766	0.21207
0.0769271	0.0287053	0.0146787
0.00710972	0.00569889	0.004855
0.0071394	0.00330029	0.00103176
0.086917	0.0181098	0.0111086
0.142132	0.0614686	0.0250825
1.15299	0.458144	0.224289
0.468449	0.11704	0.0453484
0.162884	0.055927	0.0282588
0.658856	0.0965687	0.0415888
0.199758	0.0340284	0.0275845
0.142609	0.0455589	0.0231265
0.110497	0.0324354	0.0148339
0.0178891	0.00480025	0.00387343
0.148691	0.0502117	0.0463802
0.17114	0.0763629	0.0291578
0.0654352	0.0270714	0.0183175
0.0793602	0.0265196	0.016445
0.243098	0.0954559	0.0554132
0.300778	0.116329	0.0595553
0.0127514	0.00633498	0.00208324
0.148877	0.0556025	0.0211315
0.0790351	0.027324	0.0168503
0.318681	0.114675	0.0744319
0.00326988	0.00157142	0.000924934
0.179992	0.0701625	0.0450206
0.105282	0.0277768	0.0131333
0.11203	0.0451295	0.0286015
0.192692	0.0725892	0.0300713
0.0869752	0.0415792	0.0465425
0.0750948	0.0401276	0.0263856
0.0267589	0.0103261	0.00606154
0.0599042	0.0169102	0.00737675
0.16481	0.0701824	0.0411861
0.507758	0.117219	0.0627521
0.070447	0.0224316	0.0126365
0.0977052	0.0602864	0.0368077
0.0644912	0.0283341	0.0193905
0.141835	0.0549229	0.0609037
0.00615944	0.0041716	0.00422769
0.349781	0.120023	0.067266
0.0201738	0.0135045	0.00741873
0.148172	0.0377782	0.0255663
0.227577	0.0780167	0.0353622
0.0320756	0.00977453	0.00682283
0.297056	0.0789981	0.0451707
0.00754517	0.00440565	0.00324226
0.187861	0.0656116	0.0294972
0.146275	0.0587927	0.0502845
0.0239708	0.0131563	0.00965932
0.142231	0.0354434	0.0182548
0.0277833	0.0102316	0.00393801
0.143172	0.0466859	0.0303554
0.130276	0.0390645	0.0218438
0.24969	0.147036	0.23131
0.047619	0.0319067	0.0251983
0.237755	0.198507	0.161939
0.081813	0.0223119	0.0221545
0.107897	0.0335268	0.0166289
0.10729	0.0399352	0.0319904
1.03652	0.424854	0.255629
0.161504	0.0399058	0.0357482
0.930322	0.434728	0.302979
0.0138852	0.00354361	0.00226291
0.11846	0.048518	0.0423162
0.576829	0.269824	0.303162
0.0305008	0.0245917	0.0214123
0.0947971	0.0610172	0.0555541
0.516631	0.32833	0.281394
0.188214	0.060922	0.0378325
0.251528	0.0821841	0.0793903
0.0617258	0.0218828	0.00678604
0.104713	0.0294441	0.0162286
0.462258	0.15908	0.068896
0.0278225	0.0100691	0.007492
0.246769	0.0751554	0.0544737
0.382206	0.085994	0.0705894
0.0631363	0.0339922	0.0254377
0.0940073	0.0441688	0.0345775
0.152209	0.0420177	0.0158369
0.213222	0.169079	0.199565
0.226714	0.0894072	0.0594585
0.0995834	0.0368295	0.0207851
0.186041	0.121834	0.0722225
0.181009	0.0454701	0.0242517
0.0405231	0.0190927	0.0102803
0.0743752	0.068475	0.0531422
0.16814	0.073208	0.0548982
0.138505	0.0384772	0.0224974
0.119652	0.0329674	0.0174944
0.0201442	0.00782814	0.00550403
0.0860102	0.0329107	0.0218825
0.040973	0.0189614	0.00762886
0.266965	0.0974284	0.0635775
0.284104	0.110428	0.0428702
0.0516347	0.0209609	0.0098346
0.0159423	0.00298647	0.00257135
0.276979	0.102841	0.0478092
0.337983	0.11859	0.0565982
0.632164	0.144009	0.098253
0.897949	0.230376	0.255387
0.968611	0.215379	0.118272
0.102089	0.0259963	0.0115652
1.64663	0.411726	0.316736
0.114222	0.0432889	0.0200223
0.379771	0.126333	0.0861185
1.56079	0.504734	0.195419
0.213447	0.1128	0.0591687
0.0974518	0.0310912	0.0183973
0.0125082	0.00886562	0.0110869
0.108034	0.0371668	0.0217933
0.0877799	0.0554103	0.0213486
0.181827	0.0527614	0.0284358
0.148208	0.0557738	0.0293641
0.096713	0.0354123	0.0277538
0.106349	0.0368747	0.0292759
0.0146781	0.00471275	0.0054913
0.185532	0.0798655	0.0387915
0.321722	0.0951607	0.0455683
0.187491	0.0643552	0.0461222
0.247268	0.102378	0.0569372
0.359226	0.0990532	0.0655788
0.0959855	0.044335	0.0170989
0.114693	0.046638	0.03275
0.305748	0.0791384	0.0466297
0.0576164	0.0223013	0.0104532
0.0423121	0.0156552	0.0101385
0.459137	0.202937	0.101483
0.107545	0.0492425	0.0283456
0.182928	0.0415049	0.0189019
0.0407757	0.021452	0.0122554
0.146296	0.0342701	0.0157656
0.184123	0.109204	0.0677866
0.0103944	0.00774188	0.00482085
0.0343516	0.0248568	0.0180327
0.0779499	0.0320806	0.02589
0.13165	0.0367583	0.0188585
0.183188	0.109563	0.107301
0.036232	0.0221688	0.0107218
0.042195	0.0139746	0.00737428
0.0114864	0.00845475	0.00810941
0.0367036	0.0150946	0.0100387
0.0227252	0.0185994	0.0130414
0.0471792	0.0251149	0.0371672
0.461739	0.163958	0.0907096
0.223005	0.107548	0.0593795
0.0105887	0.00894695	0.00554136
0.0921678	0.0249794	0.016455
0.263837	0.113467	0.134628
0.018579	0.00946747	0.00555305
0.110888	0.0416093	0.0258414
0.197755	0.129985	0.0667657
0.0756853	0.0233691	0.0107739
0.590561	0.161952	0.123312
0.112269	0.0329542	0.0169026
0.381096	0.127312	0.105699
0.139536	0.0678528	0.0739526
0.0297086	0.0149633	0.0101441
0.394722	0.117094	0.0519705
0.0837493	0.0445207	0.0172218
0.138038	0.0358122	0.0214774
0.698397	0.314417	0.17305
0.203985	0.0748582	0.0445469
0.327272	0.126493	0.056217
0.0319613	0.0120736	0.00741454
0.0762935	0.0453487	0.0330315
0.401109	0.0861193	0.0589895
0.00981098	0.00265006	0.00279152
0.0652603	0.0250852	0.0179088
0.0766575	0.0674601	0.0407267
0.0701485	0.0301052	0.0168234
0.136232	0.0320002	0.0185398
0.976416	0.313254	0.218171
0.0132232	0.00538264	0.00304751
0.0514872	0.0320408	0.0297498
0.00227198	0.00123386	0.00096274
0.164133	0.0617374	0.029991
0.0699015	0.0258563	0.0141938
0.144595	0.097694	0.0910841
0.0489816	0.0146681	0.005862
0.554642	0.136266	0.0769646
0.84184	0.184851	0.0712878
0.13649	0.0461586	0.0321805
0.0363892	0.0142611	0.00979795
0.109343	0.0468522	0.0452955
0.0848087	0.0458202	0.0251942
0.531394	0.172005	0.137562
0.0275078	0.0150511	0.00979504
0.149676	0.0870816	0.0818297
0.161704	0.0744318	0.0188212
0.0741046	0.034369	0.0185121
0.265848	0.0820853	0.0493553
0.0480862	0.0180737	0.0107066
0.569621	0.147447	0.171601
0.0751486	0.0275666	0.0192119
0.0196914	0.0101728	0.00563866
0.0573331	0.0292543	0.0116841
0.574056	0.141843	0.0639429
0.109141	0.0196954	0.00709034
0.0296691	0.0199533	0.0119432
0.124738	0.040235	0.0158146
0.0241132	0.0203802	0.0101606
0.201577	0.0641965	0.0287996
0.166172	0.102004	0.070333
0.0262658	0.0282949	0.0123258
0.144149	0.0486965	0.040468
0.338255	0.0619494	0.0327248
0.198494	0.0557103	0.0436845
1.03133	0.443214	0.175898
0.027801	0.0130408	0.00975219
0.186393	0.0866215	0.0393036
0.0257926	0.0124502	0.0066581
0.0264295	0.0109947	0.00536776
0.765287	0.177113	0.11481
0.0895391	0.0613808	0.0502277
0.177433	0.078575	0.0363306
0.203502	0.0761107	0.0342152
0.0988108	0.0451699	0.0303441
0.0849346	0.0152859	0.00692524
0.312125	0.100038	0.0499165
0.0554601	0.0164579	0.00941338
0.0693251	0.0244264	0.0148528
0.284732	0.096509	0.0741859
0.348596	0.157168	0.0912003
0.517518	0.108738	0.048668
0.672732	0.25225	0.193727
0.0723062	0.0447408	0.0305408
0.0863593	0.0354162	0.0202752
0.339518	0.0933107	0.0457122
0.213873	0.0624741	0.0202512
0.116093	0.0603774	0.0712038
0.52276	0.134579	0.0774849
0.0101848	0.00453592	0.00275746
0.409417	0.132809	0.0896841
0.838179	0.19227	0.151591
0.0426929	0.0224795	0.0102611
0.031191	0.0229915	0.015628
0.0583898	0.0143443	0.0101775
0.387791	0.135309	0.124155
0.427376	0.157641	0.125104
0.0125846	0.00559216	0.00346791
0.0776473	0.0621368	0.0417469
0.0822634	0.0274017	0.0133708
0.351057	0.0977206	0.0866901
0.0296448	0.00973659	0.00477706
0.0904236	0.0296474	0.0213427
0.10698	0.0885034	0.0870259
0.388358	0.104811	0.0636413
0.122022	0.0396658	0.0193576
0.0120933	0.00714109	0.00535646
0.682755	0.222922	0.16007
0.210244	0.0705526	0.0544414
1.67404	0.657322	0.317544
1.2779	0.727275	0.402686
0.166142	0.0582279	0.0289593
1.42006	0.561522	0.443724
0.8363	0.471314	0.264715
0.0872656	0.0286372	0.00974933
0.118677	0.0727309	0.0588175
0.132443	0.078157	0.0367246
0.123684	0.0626977	0.026154
0.109931	0.0394952	0.0234681
0.122465	0.0375203	0.0226032
0.159349	0.0354419	0.0274078
0.0839937	0.0348048	0.0242413
0.305893	0.0630308	0.0265809
0.0930536	0.0262753	0.0122998
0.446186	0.0944414	0.0800382
0.210974	0.0719316	0.0380967
0.0405595	0.0222818	0.010444
0.160088	0.0506276	0.0331045
0.108908	0.0500609	0.0264878
0.0879901	0.0516331	0.0235564
0.703172	0.204832	0.103483
0.12402	0.0487238	0.0305737
1.40445	0.540295	0.315222
0.016943	0.00735822	0.00370241
0.101592	0.0478141	0.0246058
0.461883	0.180821	0.133087
0.0704783	0.0285899	0.0254344
0.145592	0.0724861	0.0391959
0.148559	0.0451003	0.030045
0.0417061	0.0303898	0.0209341
0.412595	0.129085	0.104921
0.280349	0.0688864	0.0372647
0.113972	0.0429207	0.0176306
0.0260372	0.0136264	0.00522129
0.0608351	0.0196174	0.0127731
0.352304	0.145502	0.0705488
0.618867	0.377445	0.349179
0.266925	0.0817835	0.0425005
0.0693723	0.0358446	0.0192398
0.374911	0.0772496	0.0254354
0.560074	0.111081	0.057379
0.08444	0.0457452	0.0450564
0.164542	0.0643945	0.0260061
0.130179	0.0778739	0.0358883
0.146194	0.0548294	0.0360803
0.0450632	0.010642	0.00777709
0.268981	0.0865104	0.0589895
0.0528702	0.0334939	0.0253315
0.166876	0.0643759	0.0225404
0.176789	0.049608	0.0241507
0.0659174	0.0259952	0.00989551
0.148682	0.0427349	0.0287346
0.770762	0.186028	0.10568
0.0358343	0.0238176	0.012572
0.110337	0.0473375	0.0326582
0.0868776	0.0410992	0.035501
0.0437541	0.0456373	0.0734153
0.102894	0.0293132	0.00874452
0.202071	0.0703376	0.02772
0.0519438	0.0213428	0.0113015
0.0265477	0.00811897	0.00287493
0.142498	0.0417717	0.0254869
0.0882394	0.033909	0.0145228
0.0837583	0.0278782	0.01501
0.326897	0.0987633	0.0542733
0.0657742	0.0366499	0.0174634
0.0788122	0.0381251	0.024611
0.138552	0.0522536	0.0336384
0.0241778	0.0125192	0.00638494
0.138116	0.0381111	0.0170301
0.785592	0.290929	0.217577
0.0206839	0.00802915	0.00581281
0.193948	0.0582356	0.0260326
1.28843	0.504764	0.234333
0.0935596	0.0348057	0.0184332
0.0495283	0.0139831	0.00797311
0.0707836	0.037576	0.014482
0.0303205	0.00813134	0.00364992
0.0267419	0.0126388	0.0102235
0.0857767	0.0201741	0.0113951
0.731195	0.367572	0.407859
0.0989498	0.0484769	0.0230838
0.0558352	0.0348608	0.0259284
0.333841	0.11671	0.072887
0.284432	0.167791	0.102149
0.253248	0.0631552	0.0257828
0.121828	0.0507716	0.0311348
0.00546187	0.00477335	0.00372564
0.11655	0.0755554	0.0609544
0.479107	0.129147	0.0994135
0.0449769	0.016475	0.0083298
0.0616718	0.0220505	0.0115476
0.0593913	0.0463248	0.0309757
0.205782	0.0544145	0.0221171
0.324593	0.126777	0.0817447
0.047651	0.0435026	0.0145335
0.390462	0.23078	0.143901
0.535355	0.161961	0.0854494
0.0206925	0.0114835	0.00962013
0.256987	0.0862463	0.0507418
0.223546	0.0733084	0.0434431
0.0887391	0.0227853	0.00858953
0.247885	0.0754235	0.0523091
0.0274104	0.0192716	0.0140236
0.219278	0.109481	0.0702482
0.112936	0.0400605	0.0298977
0.0708233	0.0285563	0.0179927
0.300384	0.0559241	0.0342151
0.0515021	0.0225948	0.0103572
0.223304	0.0551192	0.0317034
0.50837	0.176045	0.0733731
1.01635	0.409392	0.383595
0.375783	0.076859	0.0403954
0.329831	0.0843005	0.0608494
0.0413028	0.0279505	0.0130982
0.123765	0.0292933	0.015463
0.0929488	0.0323999	0.0183143
1.19614	0.25982	0.116445
0.458661	0.14497	0.109344
0.0977111	0.0326668	0.0512825
0.878917	0.260167	0.13213
0.450771	0.125305	0.0819205
0.912295	0.223727	0.169127
1.72661	0.585986	0.257598
0.551207	0.188321	0.0914816
0.0306558	0.0135646	0.00701484
0.0500681	0.0328698	0.0164814
0.0978649	0.022118	0.0105838
0.236518	0.0731468	0.0317375
0.0674316	0.0293998	0.0119308
0.163809	0.0648365	0.0326942
0.354525	0.0967118	0.0420334
0.0177611	0.0119106	0.0105533
0.271451	0.139485	0.0877547
0.200882	0.0564908	0.0322389
0.272483	0.0870526	0.0490999
0.353379	0.274841	0.275268
0.0425138	0.0274168	0.0217271
0.0975593	0.0501899	0.0302661
0.194633	0.0515272	0.0267016
0.0301309	0.0246652	0.0131168
0.0368013	0.0186951	0.0130616
0.292183	0.0480839	0.0255574
0.0216722	0.00609894	0.00460206
0.0317958	0.010988	0.00919254
0.110583	0.0321654	0.017822
0.104348	0.0300724	0.0151411
0.113887	0.0390219	0.0227687
0.563808	0.286663	0.261713
0.131334	0.0588539	0.0345489
0.529408	0.218178	0.13559
0.0466127	0.0178508	0.00896306
0.119427	0.084673	0.0509182
0.0767386	0.0387538	0.0263865
0.0634297	0.0421783	0.0248696
0.14238	0.074198	0.0745151
0.293779	0.0859899	0.0491097
0.103054	0.0889398	0.0867436
0.113687	0.0318557	0.0136976
0.0500642	0.0257998	0.0193644
0.148125	0.0454587	0.0196232
0.167353	0.063968	0.0387687
0.0878639	0.0277782	0.0203842
0.23835	0.0939209	0.0361183
0.0727257	0.0296235	0.0212921
0.12859	0.0701199	0.0370714
0.076698	0.0303771	0.0148774
0.128491	0.0528199	0.041567
0.121531	0.0509012	0.0395735
0.05731	0.0202609	0.00830314
0.363805	0.127046	0.116796
0.123855	0.0541043	0.0530453
0.227107	0.128147	0.0748228
0.158113	0.0542321	0.0243398
0.01515	0.00605399	0.00420464
0.117459	0.032599	0.0175584
0.0242966	0.0133589	0.0124153
0.0511325	0.0142321	0.0116655
0.0608652	0.0253116	0.0122583
0.115424	0.0695764	0.0564091
0.0676678	0.037575	0.0191362
0.128044	0.0326217	0.0195949
1.06165	0.21854	0.110334
0.0115089	0.00341559	0.00258016
0.0445307	0.00863863	0.0101045
0.22879	0.0852375	0.0396029
0.00578837	0.00344765	0.00387763
0.125776	0.0506472	0.0222751
0.101365	0.0457437	0.0153165
0.226572	0.054864	0.0213484
0.569599	0.191651	0.14739
0.00665933	0.00464249	0.00247653
0.00805335	0.005367	0.00403203
0.241582	0.057367	0.0228274
0.0568934	0.0235859	0.0223653
0.159876	0.109008	0.0727362
0.741845	0.34372	0.255623
0.152568	0.0702741	0.0386468
0.17039	0.0669792	0.0296689
0.509136	0.233293	0.123577
0.124207	0.0551627	0.0419303
0.0229714	0.0120707	0.00552815
0.0160562	0.00952223	0.00419487
0.128894	0.0512126	0.019969
0.259549	0.0907165	0.0426018
0.649279	0.299739	0.189978
0.0376594	0.00916592	0.00385118
0.19946	0.0640394	0.0409918
1.01412	0.394758	0.219465
0.206563	0.119698	0.0999318
0.024938	0.0106277	0.00516317
0.18611	0.0698007	0.0357942
0.365243	0.232107	0.136158
0.0991841	0.041221	0.0354643
0.129335	0.0477211	0.0448814
0.00485738	0.00355058	0.00215875
0.145728	0.0616397	0.047808
0.104545	0.0289744	0.00974841
0.173345	0.0554229	0.0716101
0.579147	0.170153	0.0587331
0.00512229	0.00148998	0.000459369
0.070623	0.0254258	0.0162798
0.178674	0.082716	0.0546508
0.0186505	0.0122788	0.00939192
0.100806	0.0335627	0.0324906
0.12605	0.0435059	0.0167869
0.0489038	0.0214716	0.00963182
0.487079	0.0942966	0.044043
0.0411653	0.0205983	0.0112139
0.752076	0.214943	0.118042
0.448289	0.198544	0.164449
0.234551	0.0683839	0.0344748
0.142959	0.0561855	0.0281647
0.312821	0.237856	0.120101
0.0181691	0.00741439	0.00477251
0.175127	0.0619171	0.0360363
0.0753796	0.0336359	0.0336307
0.0367167	0.0179226	0.0118491
0.102155	0.0467423	0.0213331
0.241434	0.0643288	0.0658571
0.117752	0.051098	0.0280699
0.284661	0.12257	0.168595
0.332251	0.14603	0.113397
0.356829	0.145818	0.0940928
0.0832446	0.0366442	0.0243056
0.0599541	0.0273829	0.0137505
0.0508547	0.0216558	0.0132734
0.708197	0.174862	0.144076
0.139247	0.0822679	0.0526051
0.165479	0.0512894	0.032176
0.0162828	0.00469267	0.00180349
0.127145	0.0462427	0.0218838
0.250196	0.0738191	0.0333163
0.0996876	0.0316099	0.0119718
0.0360408	0.0368638	0.0468484
0.135922	0.0404061	0.0229174
0.0963014	0.0337629	0.027883
0.4979	0.121438	0.0549628
0.109433	0.0382844	0.0220662
0.843469	0.396125	0.267293
0.36953	0.123765	0.106346
0.0710984	0.0210106	0.00834047
0.127164	0.0432434	0.0230315
0.133822	0.0375067	0.0186628
0.109628	0.0449089	0.0177268
0.0425843	0.0120495	0.00841189
0.130816	0.0406925	0.0375309
0.166783	0.0306154	0.0107048
1.13088	0.393365	0.23347
0.132235	0.0468813	0.0163428
0.0363152	0.0204363	0.00959836
0.24163	0.120064	0.075133
0.123657	0.0342296	0.0203541
0.395014	0.232374	0.158138
0.0396757	0.0113293	0.00773962
0.145125	0.0619155	0.0472173
0.0802984	0.0320927	0.0168886
0.0283268	0.0149819	0.00631093
0.0768433	0.0166446	0.0112352
0.240461	0.123003	0.0954277
0.179019	0.0525214	0.0396794
0.059697	0.0502365	0.048285
0.019397	0.0106459	0.00543548
0.0810966	0.0407219	0.0280696
0.0733078	0.018254	0.00781004
0.242527	0.0617494	0.0221283
0.275375	0.14471	0.0606926
0.069079	0.0308117	0.016515
0.125785	0.0601848	0.028385
0.438483	0.178784	0.159808
0.151989	0.0583505	0.0349163
0.266794	0.087259	0.05104
0.438004	0.146172	0.0828391
0.0825934	0.0247607	0.0090297
0.740516	0.271447	0.181152
0.0212752	0.00504206	0.00509695
0.107604	0.0594281	0.0280555
0.23347	0.0763652	0.044741
0.0644539	0.0174868	0.00820505
0.229862	0.129195	0.0748087
0.148898	0.0481991	0.04457
0.202111	0.0557449	0.0299271
0.115723	0.0519268	0.0356429
0.126708	0.0427492	0.024341
0.108972	0.0392466	0.0330561
0.529375	0.132491	0.0511764
0.276699	0.101319	0.0500138
0.357574	0.131133	0.125228
0.913845	0.342609	0.158759
0.0488602	0.0239923	0.0196933
0.0956618	0.0272411	0.0134968
0.0204169	0.00607974	0.00728865
0.350099	0.170447	0.0742254
0.0819306	0.0271285	0.0123089
0.234338	0.0508512	0.0231734
0.303149	0.0738864	0.0283589
0.0966444	0.0338722	0.0118109
0.169705	0.0467664	0.023803
0.504953	0.155273	0.0698273
1.7722	0.799999	0.500948
0.633961	0.171078	0.133635
0.328696	0.0954626	0.0370794
0.165183	0.0730107	0.052462
0.127062	0.0619331	0.0409907
0.113287	0.0426642	0.0182588
0.1979	0.0622877	0.0470778
0.110892	0.0285376	0.0158892
0.455558	0.253097	0.181148
0.040553	0.0151221	0.00549196
0.185913	0.0516018	0.0234944
0.190649	0.0502291	0.0443449
0.287568	0.0938835	0.07963
0.0420319	0.0193485	0.00990234
0.0339942	0.0148683	0.00446625
0.281342	0.108552	0.0794928
0.0990985	0.0228167	0.0121921
0.0352009	0.0122357	0.00655439
0.391291	0.0925041	0.0676478
0.0276072	0.0120183	0.00801485
0.175586	0.0747384	0.0470843
0.471533	0.121387	0.0918784
0.258197	0.0399449	0.0204018
1.04047	0.227259	0.131205
0.581477	0.380786	0.398688
0.0396489	0.0171839	0.00811079
0.22861	0.0907179	0.0710223
0.0445287	0.0242616	0.0141421
0.0521729	0.0231283	0.0150137
0.109662	0.0479988	0.0256398
0.341878	0.101572	0.0775863
0.00769042	0.00475437	0.0037795
0.890996	0.305995	0.126763
0.180877	0.133108	0.0534724
0.365528	0.0954235	0.0471961
0.175973	0.0794942	0.0317021
0.0565994	0.0209917	0.00737223
0.0626501	0.0266864	0.0167224
1.44011	0.729101	0.471536
0.114928	0.0417639	0.0316601
0.289351	0.0849699	0.0680161
0.12047	0.0303198	0.0146392
0.157376	0.0408235	0.025328
0.390585	0.114398	0.0741658
0.023746	0.006012	0.00345985
0.183446	0.0527056	0.0334839
0.0584786	0.0230636	0.013654
0.0785783	0.0312568	0.016302
0.45471	0.125028	0.0555891
0.179209	0.0628059	0.0424492
1.61448	0.830635	0.43468
3.4009	1.13933	0.428657
0.05428	0.0209851	0.0149868
0.156646	0.0492269	0.0202944
0.691851	0.213628	0.160731
0.111455	0.0338041	0.0172511
0.135116	0.0770268	0.0423146
0.203339	0.0669412	0.0564284
0.0515682	0.0194928	0.0128863
0.535385	0.131264	0.0760545
0.241129	0.219827	0.116267
0.0107068	0.00615047	0.00305958
0.258012	0.125677	0.0593381
0.130047	0.0457485	0.0314171
0.618846	0.194907	0.103671
0.0630071	0.0300808	0.0178287
0.12513	0.034019	0.0130187
0.184592	0.0513357	0.0234154
0.0766086	0.0230134	0.0167
0.0337977	0.0112156	0.00923376
0.0619625	0.018799	0.0128081
0.164376	0.0949565	0.0644909
0.0647953	0.0371737	0.0286141
0.420125	0.181955	0.0967215
0.114092	0.0246034	0.0189486
0.178949	0.143246	0.0653732
0.00473389	0.00329529	0.00117973
0.182713	0.0512668	0.0281403
0.319835	0.0615399	0.0352709
0.46564	0.253528	0.118629
0.0673776	0.0172909	0.00678602
0.0667114	0.0195577	0.0201642
0.034285	0.0156158	0.0217163
0.171532	0.0528211	0.0347848
0.0673057	0.0212112	0.0123073
0.186841	0.0838655	0.0408597
0.165446	0.0408269	0.0169882
0.308577	0.125884	0.0805573
0.350462	0.107752	0.0611483
0.12362	0.042017	0.0437636
0.207972	0.0656139	0.067172
0.171923	0.0534482	0.02881
0.0672257	0.022807	0.00924864
0.0870448	0.0510752	0.0269893
0.886029	0.381928	0.258992
0.167282	0.0462392	0.0481461
0.138131	0.0947134	0.144108
0.245358	0.0979876	0.0949029
0.0332497	0.00936441	0.00412144
0.275793	0.0851122	0.0234894
0.0339178	0.0108979	0.00487148
0.0918489	0.0352692	0.0276368
0.07442	0.0151754	0.0189904
0.0586073	0.0255129	0.022324
0.495436	0.159151	0.0592415
0.136749	0.0618617	0.0342472
0.0483097	0.0210539	0.0146411
0.360415	0.125597	0.0617738
0.280135	0.111121	0.0540834
0.0323549	0.0199516	0.00860703
0.0111389	0.00470813	0.00238073
0.0747914	0.0189651	0.0073483
0.56272	0.149384	0.0967691
0.19693	0.0489125	0.0295581
0.189258	0.0571805	0.0262971
0.059724	0.0164872	0.0130897
0.0101531	0.00772222	0.00665139
0.179145	0.0562069	0.0125559
0.104923	0.039921	0.0189692
0.248797	0.0520406	0.0339327
0.204565	0.0794219	0.0365816
0.147266	0.0956408	0.0849825
0.208864	0.0978602	0.0599701
1.38167	0.46194	0.240181
0.256102	0.0924039	0.0478952
0.0555071	0.0265457	0.0184988
0.350168	0.19863	0.145874
0.298279	0.104128	0.052478
0.0589147	0.0228589	0.01384
0.213362	0.0476049	0.0214416
0.0991964	0.0403702	0.0191619
0.591165	0.200438	0.119801
0.326084	0.0712253	0.035139
0.166415	0.0665654	0.0339904
0.043037	0.0292594	0.0365417
0.0470409	0.0155127	0.00981092
0.34624	0.0952376	0.0567795
0.19476	0.10045	0.0457052
0.349993	0.063259	0.0300207
0.77272	0.258262	0.140524
0.0464278	0.0130452	0.0132518
0.213523	0.0771411	0.0335549
0.254875	0.0785859	0.0392604
0.0728898	0.0216926	0.0133263
0.0987599	0.0322946	0.0153553
0.609289	0.171456	0.156881
0.175073	0.0499366	0.0208462
0.0542684	0.0233927	0.0129701
0.139768	0.0329457	0.0146027
0.362539	0.105974	0.0889435
0.0228924	0.0134548	0.00611096
0.0684457	0.0372507	0.0289193
0.057669	0.0238357	0.0162683
0.558594	0.171307	0.0944185
0.343628	0.159108	0.0533657
0.0969725	0.0377721	0.0124505
0.0927742	0.0368366	0.026877
0.0493941	0.0136403	0.00655773
0.030358	0.0142517	0.00839787
0.239136	0.0834316	0.0521013
0.0419986	0.0127044	0.00533612
0.0120701	0.00743061	0.00552279
0.55194	0.207395	0.103646
1.08346	0.324273	0.157528
0.717394	0.266246	0.223248
0.0700487	0.0368966	0.0192535
0.0356597	0.0168535	0.0101471
0.0563712	0.0241686	0.0131218
0.419158	0.124626	0.0740683
0.110414	0.0316682	0.0189211
0.165936	0.0594489	0.0379693
0.15186	0.108306	0.045105
0.0589313	0.0263369	0.0200042
0.302036	0.106718	0.0695223
0.288624	0.0905148	0.0379489
0.132465	0.0432706	0.0145887
0.297722	0.185235	0.104241
0.415022	0.235241	0.123264
0.152258	0.0672648	0.0384188
0.180203	0.0587905	0.056411
0.0962128	0.0480694	0.0237782
0.569777	0.134101	0.0718041
0.889706	0.174257	0.0739138
0.113202	0.0466739	0.0269626
0.0681679	0.0300208	0.0159401
0.447182	0.207499	0.163787
0.134633	0.10044	0.0911783
0.00559875	0.00322201	0.000824588
0.0684136	0.0508596	0.0239719
0.632817	0.139943	0.0954107
0.185993	0.0404537	0.0186898
0.460571	0.144365	0.0763279
0.0757792	0.0548579	0.0276079
0.215091	0.075322	0.0441034
0.220312	0.117601	0.079292
0.0425818	0.0168709	0.00930892
0.624505	0.293334	0.23943
0.146701	0.0320368	0.0156445
0.362646	0.193619	0.0925489
0.0457319	0.021096	0.0137765
0.140299	0.0691623	0.0485592
0.557366	0.202371	0.122743
0.0610033	0.0253141	0.0170559
0.178921	0.0626014	0.0277843
0.24319	0.1015	0.0590632
0.0487516	0.0216481	0.00848885
0.253233	0.103554	0.0563435
0.109684	0.0667726	0.0203492
0.226041	0.0626307	0.0318771
0.00746538	0.00173452	0.00147315
0.0508921	0.0294948	0.0164208
0.109262	0.0372965	0.0194936
0.0323096	0.0160845	0.00910424
0.455503	0.164181	0.0744639
0.106678	0.0323042	0.0313948
0.0259935	0.0188565	0.0126044
0.55595	0.141206	0.078275
0.233742	0.0789237	0.0410639
0.0785197	0.0346329	0.023666
0.0445145	0.0386725	0.0399254
0.055889	0.0235842	0.0144254
1.17413	0.6177	0.556807
1.37	0.35847	0.30637
0.185017	0.111791	0.0715873
0.0195373	0.00729333	0.00536702
0.0705106	0.0263221	0.0150896
0.284082	0.108098	0.0686941
0.0423433	0.0137132	0.00965014
0.447342	0.179322	0.141392
0.414546	0.130822	0.118306
0.0103072	0.00605909	0.00299564
0.276568	0.077753	0.0298447
0.0147899	0.00571833	0.00281505
0.0864282	0.0490194	0.0335747
0.0243482	0.0103002	0.00499362
0.099935	0.035293	0.0134667
0.144258	0.0484048	0.0206718
0.421698	0.321139	0.159011
0.201098	0.0843273	0.0390252
0.122297	0.0368499	0.0121878
0.0622387	0.0214118	0.00970197
0.152517	0.0355325	0.0175348
0.201037	0.0384195	0.0181464
0.130545	0.0659672	0.0386282
0.108371	0.0480192	0.0150907
0.212375	0.061181	0.0316738
0.256981	0.102898	0.0877313
0.0979665	0.0295025	0.0163431
0.0774512	0.0232371	0.0108801
0.0442249	0.0336585	0.0245294
0.0574753	0.0215454	0.014013
0.231897	0.111391	0.0667757
0.127203	0.119719	0.0969769
0.0331772	0.0275141	0.0127107
0.141583	0.0299529	0.0132499
0.0915147	0.0602284	0.0432845
0.323523	0.0637035	0.0400494
0.236479	0.0737063	0.0273669
0.0172559	0.0130544	0.0105512
0.00672332	0.00350807	0.00220552
0.233891	0.0655049	0.0369635
0.302774	0.149939	0.134639
0.0418552	0.013035	0.00708993
0.531128	0.255133	0.175965
0.0160465	0.0081297	0.00348277
0.0486441	0.0316572	0.0306849
0.0515206	0.0288025	0.0177622
0.0844901	0.0425828	0.0275039
0.0798605	0.0362454	0.022448
0.0295282	0.0174791	0.0166332
0.0615867	0.0149974	0.00479751
0.934103	0.34446	0.234814
0.0989602	0.0572921	0.0407177
0.0849322	0.052954	0.0464379
0.0105788	0.00492775	0.00564024
0.0827903	0.046069	0.0242499
0.0712456	0.0178033	0.0143602
0.237026	0.05674	0.02666
0.0450613	0.0186646	0.0127495
0.248453	0.0776501	0.0339658
0.0246762	0.00677325	0.00221821
0.160395	0.0558453	0.0380367
0.677484	0.217974	0.156821
0.097169	0.0480436	0.0176053
0.111251	0.0434075	0.0417048
0.630443	0.240479	0.170414
0.170138	0.0737083	0.0619787
0.407206	0.142056	0.0681633
0.143183	0.0351106	0.0154809
0.614483	0.246175	0.137924
0.139627	0.0779906	0.0274359
8.168e-05	6.00618e-05	2.08111e-05
0.277902	0.0423661	0.0274258
0.0131921	0.00428211	0.00575617
0.0500034	0.0193787	0.0139716
0.240538	0.068198	0.0363961
0.0143246	0.00974962	0.00683004
0.11809	0.0507224	0.048729
0.202317	0.0896085	0.0469894
0.120411	0.0724936	0.034267
0.11802	0.0609323	0.0323372
0.371991	0.126228	0.0531454
0.38864	0.120663	0.0939229
0.319491	0.093398	0.0744655
0.312535	0.0934504	0.0496148
0.0859705	0.041359	0.0452439
0.182105	0.069404	0.0279929
0.279578	0.0638031	0.0512212
0.552921	0.224108	0.128532
0.297295	0.0965146	0.0623938
1.06083	0.461996	0.187813
0.34901	0.0858311	0.0559635
0.194869	0.0522156	0.033866
0.180813	0.0429529	0.0269689
0.306983	0.118221	0.0671101
0.0316466	0.0191231	0.0123539
0.058073	0.0370326	0.0165624
0.570705	0.20752	0.188299
0.0740676	0.0361631	0.0212977
0.125755	0.0717604	0.0539224
0.257733	0.0788741	0.0315481
0.226005	0.0948362	0.0445292
0.352111	0.0889929	0.0611598
0.20168	0.0620682	0.0405536
0.116847	0.0577922	0.0534103
0.0853362	0.0475714	0.0299743
0.161129	0.036475	0.0156681
0.48234	0.175249	0.0892126
0.102609	0.040995	0.0232784
0.0917251	0.0306754	0.0158583
0.245235	0.0940873	0.0806353
0.125928	0.0435737	0.0324365
0.0832887	0.0453493	0.0246698
0.0512167	0.0368098	0.0257994
0.18321	0.0582535	0.029753
0.372667	0.110159	0.0753688
0.184345	0.0644583	0.0404303
0.627845	0.256384	0.158992
0.121218	0.0382505	0.0238441
0.185251	0.0675797	0.0451555
0.104142	0.0461089	0.0145589
0.133862	0.0285236	0.026612
0.013681	0.00671964	0.0030247
0.187917	0.0680887	0.0440294
0.178774	0.0792356	0.0608788
0.181291	0.047114	0.0363142
0.44272	0.177419	0.135629
1.07176	0.449275	0.356538
0.0877439	0.0512717	0.029525
0.0241748	0.0126671	0.00914228
0.350241	0.166876	0.132018
0.166168	0.0519191	0.0316074
0.0261252	0.0114483	0.011014
0.62709	0.118641	0.085012
0.0516722	0.0164707	0.00637358
0.0526471	0.0150022	0.00629132
0.278104	0.135208	0.170995
0.795409	0.338376	0.165005
0.183537	0.0663717	0.0382385
0.230793	0.183294	0.145334
0.251558	0.0618895	0.0319942
0.157439	0.0292283	0.0140776
0.377735	0.143846	0.0730157
0.0788931	0.0174653	0.0111208
0.598169	0.196855	0.0947962
0.759696	0.239336	0.138904
0.136665	0.0577056	0.0321322
0.105045	0.0310783	0.0278957
0.205834	0.0874636	0.0386893
0.128295	0.0496044	0.0233448
0.0356637	0.0232517	0.0126308
0.0801638	0.0552313	0.028145
0.0385689	0.0197132	0.0190051
0.029987	0.0166148	0.0118872
0.183574	0.123073	0.0798838
0.00632403	0.00255912	0.000753809
0.0754989	0.0195613	0.00825186
0.474935	0.128027	0.069269
0.0309954	0.0111542	0.00614447
0.0337693	0.0190633	0.0094017
0.0529722	0.0173227	0.00811031
0.0838455	0.0405945	0.0268282
0.033209	0.0219749	0.0200259
0.652097	0.168084	0.118754
0.10658	0.0795833	0.0372483
0.167487	0.0334309	0.0194231
0.591614	0.178393	0.0817911
0.158096	0.0520261	0.0344838
0.13744	0.0583027	0.0341409
0.0915831	0.0357174	0.0264929
0.160631	0.0572834	0.0401564
0.0230234	0.0117783	0.00742052
0.102715	0.0559874	0.0216202
0.097162	0.0275672	0.0165557
0.0296702	0.0134667	0.00861985
0.0779456	0.0268491	0.0202035
0.127589	0.0522751	0.0319582
0.305495	0.112002	0.0765298
0.144176	0.0311457	0.0154849
0.251294	0.0695705	0.0392473
0.333528	0.200851	0.153199
0.403278	0.164116	0.0666165
0.1976	0.0603208	0.0261222
0.84631	0.174489	0.0829402
0.0341236	0.00823867	0.00449331
1.67957	0.938759	0.675309
0.0498774	0.0176094	0.0102763
0.0913738	0.0286695	0.0131147
0.192576	0.0546859	0.0258884
0.679524	0.246236	0.0772517
0.130209	0.0227006	0.00909074
0.12933	0.0363109	0.0188549
0.0271851	0.0100918	0.00756356
0.0910337	0.0368308	0.0131007
0.288532	0.0923326	0.0716923
0.00629847	0.0023349	0.00105137
0.120586	0.0474529	0.027713
0.103358	0.0749423	0.0594606
0.398147	0.0988847	0.0479651
0.109751	0.0518242	0.0425263
0.0301733	0.00969407	0.00603124
0.0711277	0.0183578	0.00905939
0.125104	0.058553	0.0432011
0.41867	0.100393	0.0547814
0.0421502	0.0188184	0.00746886
0.174446	0.0524396	0.0375113
0.280273	0.0428544	0.058875
0.0805236	0.0424851	0.0125319
0.456592	0.25693	0.141294
0.00364715	0.00297369	0.00550959

## Sheet: Figure 3d- sstPAC
Leptonema/Zygonema	Pachynema	Diplonema		values are not log transformed
0.00108709	0.00235144	0.000749373
0.0159528	0.0143142	0.00909609
0.028023	0.0270656	0.0173097
0.0626287	0.0764136	0.138943
0.233639	0.216543	0.155474
0.118149	0.0946233	0.0916899
0.0417201	0.0374061	0.0400536
0.0187394	0.0177219	0.0162363
0.0327417	0.0458044	0.0104972
0.0302706	0.0355981	0.0254461
0.0773618	0.0716184	0.0530531
0.627761	0.673324	0.717528
0.116024	0.0898383	0.0742198
0.047103	0.0371391	0.0373608
0.0292408	0.0225202	0.019489
0.0481883	0.0421049	0.057
0.247129	0.244662	0.350693
0.0818495	0.0604042	0.0538403
0.0461796	0.0406527	0.0263051
0.138846	0.102123	0.0608704
0.012915	0.0131501	0.0122094
0.104107	0.0735798	0.0367307
0.0275567	0.0291665	0.027654
0.0291424	0.0204569	0.0174396
0.0385267	0.0511243	0.0619742
0.0817496	0.0640751	0.0806268
0.273266	0.316987	0.231085
0.0369936	0.0308458	0.0374622
0.0399105	0.0424876	0.0289454
0.0283168	0.023373	0.0199076
0.111928	0.120794	0.10705
0.0188706	0.0125523	0.0219799
0.0101875	0.00993936	0.00928592
0.0318704	0.0452682	0.0523034
1.61979	2.08978	2.30246
0.0761017	0.0676114	0.0553139
0.018809	0.0142773	0.0114776
0.157902	0.163547	0.115507
0.43832	0.595719	0.815336
0.0361473	0.0347532	0.0482232
0.232691	0.1899	0.27166
0.0229329	0.0168436	0.0269966
0.107691	0.125366	0.079266
0.0332689	0.0231786	0.0200298
0.077614	0.0834022	0.0509047
0.0138418	0.0195221	0.0215422
0.01683	0.0131139	0.010845
0.0534652	0.0377702	0.0256599
0.0830431	0.0775408	0.045037
0.110669	0.13372	0.144239
0.0586312	0.0638094	0.0518931
0.286666	0.251147	0.349896
0.00524344	0.00485472	0.00702504
0.0858182	0.0734629	0.0435813
0.0356215	0.0366589	0.0395813
0.187306	0.10525	0.0797746
0.0126355	0.00818031	0.00409215
0.274105	0.24363	0.201489
0.0565442	0.0363571	0.0260949
0.0256615	0.0161323	0.0177345
0.0866043	0.0855638	0.126943
0.0344431	0.0499479	0.0533133
0.0289086	0.0246297	0.0220488
0.0330756	0.0247077	0.0300882
0.012574	0.0074574	0.00389286
0.264105	0.25366	0.351367
0.187878	0.166755	0.122357
0.305419	0.471488	0.470605
0.105701	0.101977	0.0941074
0.121142	0.142932	0.161057
0.023716	0.0319224	0.0529477
0.0596384	0.0419677	0.0481216
0.0252265	0.0241375	0.0172498
0.0625999	0.052359	0.066143
0.117295	0.135547	0.114654
0.0473915	0.0329521	0.0334924
0.220323	0.256419	0.482505
0.240431	0.336802	0.207376
0.0481928	0.0370411	0.0280838
0.12398	0.104147	0.135667
0.141729	0.161833	0.187347
0.0243319	0.0274124	0.0352794
0.0155099	0.0149449	0.00850905
0.0259217	0.0324992	0.0241437
0.0289131	0.029093	0.0120256
0.0900961	0.063457	0.0651869
0.00139176	0.00185187	0.000381073
0.0301065	0.0289688	0.0322369
0.0802062	0.0842621	0.123913
0.00427958	0.00502516	0.00655291
0.12771	0.115598	0.133391
0.0340744	0.0303451	0.028101
0.0471444	0.044975	0.0400798
0.00229691	0.00392115	0.00268005
0.0658071	0.0510409	0.0314804
0.130297	0.102258	0.0989463
0.136705	0.146959	0.103511
0.0290233	0.0311107	0.0367558
0.148225	0.128401	0.0877655
0.45866	0.560452	0.424745
0.0591815	0.0660246	0.0682692
0.0292367	0.0350483	0.0195411
0.0614712	0.073062	0.0965467
0.0820379	0.067963	0.0678461
0.770793	0.787663	0.82777
0.0411207	0.0453755	0.043981
0.243985	0.135369	0.110326
0.0450538	0.0375694	0.0537748
0.0443028	0.0406159	0.0213336
0.123195	0.109713	0.102512
0.0419599	0.0377349	0.0257333
0.0916823	0.0659638	0.0918472
0.035684	0.0255141	0.0114946
0.110242	0.0865577	0.170847
0.117166	0.120335	0.146109
0.0496775	0.046135	0.0437551
0.210363	0.192701	0.241497
0.0116371	0.0128646	0.00874049
0.172999	0.21867	0.270887
0.209257	0.194311	0.364471
0.0638302	0.0508728	0.0477717
0.0618479	0.0541019	0.0485878
0.221705	0.194316	0.269494
0.645492	0.622898	0.424417
0.00233771	0.00447403	0.0011655
0.107144	0.0990914	0.106812
0.0447651	0.0501167	0.0874727
0.0622551	0.055613	0.045005
0.0412978	0.0349864	0.0168112
0.108736	0.111608	0.150516
0.0273998	0.0192293	0.0253246
0.158331	0.110155	0.195322
0.00766452	0.00449585	0.00395903
0.0075806	0.00580513	0.00354581
0.0794306	0.0899729	0.0464236
0.0479205	0.0456287	0.0498893
0.0609235	0.077935	0.0899862
0.0322559	0.0361313	0.0160909
0.0750423	0.0522881	0.07387
0.114181	0.0914814	0.0384034
0.0134932	0.0167172	0.0145833
0.0674328	0.0380682	0.0264757
0.00645469	0.00542354	0.00479427
0.0261837	0.0223478	0.0166762
0.0556087	0.0491464	0.0395256
0.0812926	0.0647627	0.0379032
0.0110897	0.0133436	0.00972789
0.0136465	0.0158885	0.00908223
0.221327	0.194677	0.149959
0.0391656	0.0361897	0.0295134
0.0233526	0.0165928	0.0125814
0.0914236	0.0807052	0.0928551
0.0328651	0.0247412	0.0265457
0.0301164	0.0259216	0.0188479
0.0257256	0.0200025	0.0228002
0.0256332	0.027097	0.0147822
0.0402256	0.0468836	0.0206516
0.0401673	0.0366345	0.0391631
0.0357313	0.0248243	0.0193977
0.0299918	0.0174454	0.0173048
0.0218072	0.0258985	0.0301487
0.0592531	0.0472178	0.0307046
0.284968	0.241768	0.284099
0.0365684	0.032774	0.014253
0.0272011	0.0256127	0.0249466
0.128255	0.0803128	0.0602331
0.322694	0.386404	0.242106
0.153783	0.153706	0.0669543
0.040527	0.0328441	0.0196218
0.0459524	0.0294997	0.0220282
0.0593652	0.0441338	0.0508861
0.0103275	0.00883173	0.011926
0.0672349	0.0745786	0.107108
0.0360006	0.0341243	0.0120337
0.00203044	0.0016898	0.00418908
0.132662	0.130775	0.130629
0.198939	0.195195	0.160549
0.151339	0.0968744	0.140197
0.0297949	0.0192007	0.0248991
0.099607	0.0973489	0.0730234
0.0106587	0.0155279	0.019109
0.0823618	0.0949902	0.0617559
0.0421908	0.0434867	0.0679949
0.0415067	0.0319508	0.0410803
0.157876	0.137904	0.0560792
0.0307661	0.0313813	0.0660166
0.109531	0.0640247	0.0578652
0.0372362	0.0343737	0.0242336
0.0505166	0.0308925	0.052475
0.0327966	0.0277308	0.0272004
0.0729101	0.059944	0.0570076
0.0627808	0.0326788	0.0231812
0.0189726	0.0148441	0.00750572
0.0484368	0.0317352	0.0321489
0.166883	0.168731	0.187428
0.12428	0.13491	0.181112
0.00176812	0.00192734	0.00397055
0.0627969	0.0559828	0.0467824
0.0238826	0.0228328	0.0381834
0.0292852	0.0318846	0.0353865
0.00083121	0.000852833	0.000553267
0.137284	0.139992	0.0949038
0.136602	0.138034	0.211577
0.0474362	0.0392956	0.0313654
0.0380056	0.0269128	0.0312662
0.0718007	0.0765764	0.177528
0.039255	0.0505121	0.0765369
0.0602949	0.0613657	0.0755858
0.099848	0.110172	0.0534042
0.0833711	0.0764117	0.104866
0.00663132	0.00616114	0.0065936
0.0261222	0.0231541	0.0268225
0.0429857	0.0444835	0.0734774
0.0486043	0.0569507	0.0515412
0.0429778	0.0394219	0.0266932
0.0908266	0.0722724	0.0663799
0.202198	0.165469	0.22708
0.00833262	0.00732492	0.00477889
0.0321195	0.0302924	0.021027
0.123265	0.115958	0.182198
0.19337	0.172794	0.196751
0.100577	0.0667617	0.0607713
0.0109251	0.0115007	0.0191833
0.0555468	0.0462936	0.0514098
0.0708294	0.0998065	0.140478
0.103047	0.0954831	0.0933176
0.109779	0.0778485	0.137367
0.10074	0.0990334	0.0513357
0.0939888	0.0959075	0.154566
0.0570124	0.0582808	0.0547977
0.0289535	0.0196854	0.0217316
0.267658	0.245266	0.19153
0.12447	0.0919809	0.0308045
0.103863	0.0710616	0.0506924
0.0647308	0.0627719	0.0894296
0.0373522	0.0271874	0.0203917
0.00479991	0.00522695	0.004481
0.0876379	0.0673357	0.0592487
0.0170195	0.0125833	0.00967127
0.0905119	0.0720924	0.0942208
0.0675778	0.0494527	0.0338902
0.00253206	0.00184115	0.00212344
0.0161206	0.0117039	0.0170319
0.186058	0.136997	0.144306
0.194507	0.146208	0.133263
0.126396	0.116144	0.183627
0.0744271	0.0876151	0.0654589
0.0578796	0.0461226	0.0605269
0.19703	0.179386	0.516195
0.0113355	0.0111331	0.0116012
0.0926482	0.094713	0.164169
0.240109	0.253367	0.364784
0.0328088	0.0281921	0.0152971
0.0142948	0.0139786	0.0118519
0.186927	0.141167	0.135618
0.23167	0.163744	0.273726
0.0439478	0.031755	0.0138538
0.0291345	0.0280535	0.0139693
0.00929269	0.00761984	0.0228454
0.0304374	0.0238262	0.0172885
0.231892	0.295713	0.347227
0.0217414	0.0192896	0.0146922
0.0466151	0.0452923	0.0397689
0.0149772	0.0111011	0.00796872
0.110992	0.122344	0.0705659
0.298324	0.330649	0.536047
0.00246321	0.00308878	0.00398416
0.488113	0.453666	0.472252
0.0332904	0.0205121	0.0141303
0.119232	0.0867875	0.0930904
0.0560927	0.0418623	0.0333389
0.00999123	0.0120189	0.0119095
0.143048	0.148632	0.117441
0.0412592	0.0354341	0.0311295
0.00042764	0.000719051	0.000743477
0.0639176	0.0568674	0.0432536
0.0235548	0.0282916	0.0133399
0.0410536	0.030381	0.0192375
0.102357	0.0843484	0.0644043
0.150562	0.0604895	0.0460876
0.427939	0.346345	0.769277
0.039538	0.0224957	0.0436686
0.0814833	0.0569002	0.0667625
0.00839276	0.00512459	0.00353072
0.353615	0.342679	0.411973
0.122023	0.12295	0.166505
0.0127146	0.0160598	0.0409476
0.155825	0.146542	0.171205
0.235574	0.201077	0.540115
0.00485386	0.0036038	0.00683346
0.0680855	0.0785341	0.0979543
0.110734	0.0785622	0.0972624
1.00511	0.801181	0.559498
0.0383058	0.0326413	0.0461907
0.0132081	0.00918616	0.0115835
0.0332249	0.0320441	0.0282862
0.0615538	0.0496975	0.0368015
0.045398	0.0431964	0.0417895
0.00474198	0.00499246	0.00336073
0.0652766	0.0609221	0.059499
0.0650342	0.0588178	0.0614277
0.102394	0.0757655	0.0895748
0.00701303	0.00850435	0.00954015
0.0082315	0.0061751	0.00750854
0.146026	0.114051	0.128322
0.0169183	0.0195462	0.0112209
0.162087	0.133783	0.140202
0.0832593	0.0864769	0.0483388
0.0222744	0.0222044	0.0277221
0.00185014	0.00276313	0.00253847
0.577514	0.580236	0.427274
0.556066	0.444347	0.356569
0.144735	0.1449	0.200822
0.0853669	0.0619349	0.0845526
0.0507135	0.0603291	0.0681886
0.0623667	0.0425525	0.091694
0.00223585	0.00315167	0.00424677
0.104388	0.0883249	0.0544966
0.0354383	0.0306355	0.0185469
0.0640317	0.0539484	0.0622098
0.00322612	0.00329176	0.00471566
0.0900556	0.0641418	0.0518701
0.0189696	0.027346	0.0526582
0.0391704	0.0298484	0.0413758
0.0332252	0.0274902	0.0391857
0.091486	0.064732	0.0613342
0.0235528	0.0300434	0.0289777
0.0268854	0.0343447	0.0263821
0.0509635	0.0339556	0.0138348
0.0204686	0.0209704	0.00972974
0.664785	0.495955	0.335372
0.00825843	0.00476177	0.012033
0.011889	0.0117593	0.00490267
0.0584125	0.0363232	0.0460266
0.00247494	0.00254515	0.00228555
0.0513395	0.0554241	0.0695654
0.0749826	0.102832	0.102697
0.0904582	0.0802846	0.0539225
0.00631509	0.00584597	0.00570723
0.0280373	0.0229171	0.0214689
0.268718	0.269638	0.256736
0.0457	0.0302961	0.0225834
0.0325561	0.0238683	0.0248784
0.13705	0.104226	0.0868133
0.101809	0.082652	0.158185
0.101613	0.0797927	0.059303
0.0202421	0.015735	0.0159944
0.0374231	0.026535	0.0240968
0.00604505	0.00698646	0.0114398
0.0572931	0.0460048	0.0490638
0.266625	0.291545	0.258168
0.8104	0.740787	0.767416
0.0514207	0.038751	0.0324623
0.33901	0.290381	0.315472
0.186827	0.191128	0.191757
0.00780251	0.00847079	0.0145424
0.120798	0.123464	0.0848908
0.00622125	0.00675894	0.00520492
0.0355385	0.0275116	0.029838
0.143428	0.121433	0.0946389
0.161806	0.136247	0.181064
0.0674672	0.0412732	0.0334481
0.0416473	0.0398414	0.0727459
0.366131	0.327894	0.220412
0.000545872	0.00103422	0.00175548
0.0401361	0.0491648	0.124531
0.113321	0.0944252	0.170818
0.0339846	0.0335479	0.0208221
0.53851	0.502075	0.43467
0.024157	0.0184856	0.0114438
0.0319832	0.0359451	0.0340579
0.43305	0.339934	0.52916
0.129587	0.123073	0.133981
0.0252196	0.0280815	0.0195178
0.0746319	0.0715713	0.0572187
0.0799991	0.08571	0.105482
0.0150618	0.011988	0.0096685
0.119292	0.10817	0.136469
1.13139	0.945926	1.03614
0.122035	0.115441	0.0985479
1.51697	1.24605	1.68138
0.0145949	0.0130677	0.0103318
0.197578	0.15344	0.123038
0.166781	0.16959	0.207794
0.00155894	0.00249607	0.00927766
0.00933197	0.00712981	0.00798152
3.17106	3.06785	2.53526
0.0242381	0.0179239	0.0151262
0.0375848	0.0433524	0.0116018
0.231095	0.216862	0.1651
0.0272634	0.0276442	0.048133
0.0379392	0.0498631	0.0567484
0.0328918	0.0204442	0.0134274
0.0267966	0.0227818	0.0208671
0.0415316	0.0422852	0.0202312
0.0297593	0.023725	0.0302428
0.0388616	0.0294893	0.0467123
0.0388094	0.0256713	0.0248554
0.0234727	0.0145882	0.0162292
0.00299418	0.00704813	0.00932961
0.130362	0.133873	0.125422
0.0130968	0.0113596	0.0179789
0.0707038	0.0508144	0.0447239
0.00397593	0.00529917	0.00872485
0.262767	0.352388	0.559467
0.107748	0.0825052	0.211295
0.137075	0.11269	0.0971029
0.132361	0.115873	0.158909
0.00274324	0.00267593	0.00486512
0.0106346	0.012592	0.0107093
0.244562	0.199341	0.221858
0.071263	0.0413385	0.0536625
0.00680796	0.00746897	0.00539416
0.0543706	0.0595372	0.0524832
0.714197	0.525031	0.555733
0.0237224	0.032755	0.0176677
0.0186132	0.0159467	0.0173453
0.106096	0.0873488	0.142086
0.136655	0.143183	0.080534
0.0999645	0.0925277	0.0638897
0.121924	0.0880188	0.0562237
0.0105077	0.00874722	0.00708296
0.0455871	0.0644996	0.0975751
0.0236603	0.0279332	0.0282954
0.00956528	0.00776865	0.00764878
0.060935	0.0507355	0.0454918
0.196747	0.214577	0.26473
0.0675926	0.0601147	0.0639576
0.0743293	0.0574593	0.0494121
0.0635479	0.058123	0.0845537
0.043642	0.0378056	0.0228447
0.0465797	0.0544651	0.0347827
0.0795624	0.0521199	0.112172
0.0955599	0.0937516	0.132722
0.0399825	0.029486	0.0403108
0.0405354	0.0371324	0.0165773
0.016197	0.0110171	0.0097283
0.571732	0.521934	0.738165
0.0760968	0.0847222	0.112704
0.0690886	0.0797086	0.0273992
0.159914	0.130092	0.0619395
0.0538324	0.0530143	0.0545002
0.141717	0.118126	0.0998725
0.0176989	0.0130661	0.0203913
0.0821464	0.0684742	0.0822339
0.104385	0.0993769	0.0677876
0.0450841	0.0301504	0.0705723
0.0748697	0.0692721	0.0625414
0.185124	0.158115	0.180661
0.622002	0.669608	0.735947
0.0238767	0.0292144	0.0297196
0.0900695	0.0657978	0.043046
0.0450891	0.0391254	0.0192386
0.0359466	0.0428911	0.0256189
0.0589053	0.0456473	0.0474303
0.24636	0.192312	0.248298
0.0121715	0.013218	0.0141278
0.00462349	0.00209059	0.0065634
0.0634125	0.0475781	0.112848
0.0188116	0.0150945	0.00802054
0.087231	0.0903647	0.0811308
0.00981297	0.00759145	0.0188771
0.0140078	0.0123174	0.0110758
0.0236868	0.0226498	0.0267606
0.0604246	0.0470715	0.0257373
0.03317	0.0186124	0.0255476
0.0895115	0.0972875	0.124744
0.052103	0.0640333	0.052236
0.0264593	0.0235965	0.0139485
0.03286	0.0329331	0.0136312
0.0285476	0.0212405	0.0140899
0.0950444	0.0945902	0.067142
0.254396	0.230647	0.149076
0.14255	0.13707	0.159568
0.0171966	0.0128099	0.0097757
0.0359059	0.0303241	0.0139616
0.0194966	0.0195962	0.0424796
0.0246509	0.0209841	0.0150107
0.00727611	0.00746908	0.00821701
0.161443	0.181559	0.277433
0.105142	0.128922	0.0814324
0.0321534	0.0527563	0.027084
0.0120304	0.0105595	0.0115311
0.0468942	0.0427351	0.0252687
0.00142426	0.00310556	0.00571577
0.230507	0.234006	0.28294
0.0746448	0.068211	0.0414593
0.0452722	0.0394303	0.051187
0.12693	0.12643	0.146366
0.0542581	0.0388149	0.0228514
0.0756243	0.0826028	0.0427419
0.260034	0.243528	0.22222
0.0134595	0.0145386	0.0254428
0.021841	0.0150516	0.0128146
0.107589	0.10522	0.115771
0.0102931	0.00603634	0.00327988
0.0316457	0.0326298	0.0487354
0.0324444	0.0427053	0.0286118
0.0441927	0.0492297	0.0257206
0.188971	0.19544	0.263298
0.00750335	0.00853765	0.0058497
0.077149	0.0725116	0.0736575
0.0103033	0.0139713	0.00492133
0.180022	0.232569	0.210871
0.195313	0.155004	0.195197
0.0550977	0.0555449	0.0885468
0.111793	0.103172	0.14656
0.0139399	0.00814609	0.0124829
0.0154245	0.0198497	0.0235203
0.0199019	0.0192521	0.0148033
0.355242	0.366233	0.394323
0.080479	0.0862541	0.129534
0.0729576	0.0609206	0.0832802
0.121876	0.0891853	0.152334
0.107976	0.066437	0.0536258
0.00812018	0.00599638	0.00618908
0.083145	0.107035	0.173084
0.0523105	0.0357297	0.0259144
0.105116	0.0996685	0.0888291
0.0999519	0.108942	0.0857639
0.0995579	0.113783	0.0707045
0.0207323	0.0182588	0.0176267
0.0674445	0.0636511	0.031213
0.0496456	0.0420819	0.0497172
0.0771223	0.0535961	0.0364421
0.0553724	0.0503612	0.0715362
0.00640737	0.00478548	0.00362124
0.0321262	0.0330189	0.0332721
0.0956799	0.0873187	0.0801726
0.0296103	0.0300193	0.0296278
0.164889	0.134865	0.165705
0.0190961	0.0274557	0.0150442
0.0248986	0.0266198	0.0427821
0.272365	0.261282	0.312092
0.00904522	0.00863467	0.00597356
0.451352	0.345954	0.318934
0.353152	0.554037	0.468206
0.0479798	0.0414689	0.0567101
0.206231	0.18341	0.174539
0.0291962	0.0293814	0.0369104
0.0545361	0.0681699	0.0504867
0.164602	0.152643	0.104509
0.0617372	0.0299932	0.0137085
0.00272484	0.00193578	0.00690113
0.0142335	0.0168545	0.0154409
0.0166772	0.0157811	0.0050734
0.147237	0.0908793	0.0806102
0.0669738	0.0904047	0.105968
0.00602186	0.00717095	0.00518382
0.152015	0.163409	0.179892
0.0659506	0.0545459	0.0379205
0.0462798	0.0385415	0.0332688
0.0482124	0.0237477	0.031546
0.259324	0.231808	0.200526
0.00483433	0.00660726	0.00586908
0.00905831	0.00703636	0.00316153
0.0620426	0.0516145	0.0649927
0.0843953	0.050364	0.0245636
0.142388	0.10088	0.0535821
0.0459567	0.039616	0.0369319
0.89228	0.859314	0.80857
0.0467982	0.0684867	0.143919
0.0353632	0.0276126	0.0409689
0.0264935	0.0218873	0.0141295
0.0377249	0.0272677	0.026309
0.39158	0.406562	0.684684
0.0105781	0.0101662	0.00656556
0.227771	0.312089	0.300047
0.0262692	0.0288036	0.022387
0.129562	0.10944	0.151545
0.110494	0.106373	0.139504
0.137882	0.150021	0.111237
0.103321	0.0951336	0.0627832
0.215051	0.275152	0.588994
0.0430983	0.0463764	0.0467267
0.0560829	0.0448709	0.0359444
0.023962	0.0207525	0.0217842
0.352971	0.239934	0.215705
0.599342	0.580106	0.509012
0.0650693	0.0715768	0.0729456
0.0240352	0.0205465	0.0291422
0.179598	0.222537	0.238478
0.746429	0.78512	0.67542
0.054725	0.0618169	0.0563173
0.030529	0.019781	0.0242979
0.0459647	0.0405188	0.0678428
0.129616	0.100576	0.0999969
0.120711	0.0864728	0.082403
0.0205771	0.0262796	0.0171539
0.164763	0.139321	0.129405
0.0947038	0.111741	0.0707135
0.0344551	0.047329	0.0603313
0.0465617	0.0426656	0.0436432
0.130066	0.140499	0.151032
0.017311	0.0130499	0.0180098
0.180997	0.134817	0.149516
0.0587618	0.0469884	0.0220991
0.147187	0.213921	0.235133
0.0718922	0.0848214	0.0918173
0.417096	0.399637	0.26731
0.100992	0.0741637	0.142579
0.0427473	0.0271934	0.027393
0.0144294	0.0160193	0.0172101
0.0302492	0.0250888	0.0374574
0.271591	0.177988	0.236554
0.0348177	0.0341641	0.0279243
0.0587909	0.0583606	0.0395159
0.227127	0.19993	0.336623
0.0224538	0.020958	0.021901
0.0311915	0.0327316	0.0268227
0.0138032	0.0115803	0.00853439
0.0401787	0.0452142	0.0515793
0.0980567	0.116832	0.105665
0.0453041	0.0415192	0.0432846
0.0729343	0.0598714	0.0636799
0.00314352	0.00272959	0.00308152
0.0309909	0.0259777	0.0233556
0.103904	0.0806439	0.0536918
0.0225899	0.0216772	0.017885
0.127913	0.159737	0.127996
0.0960482	0.0864702	0.0863235
0.0816439	0.0722202	0.0654153
1.29709	0.722027	0.973629
0.0656598	0.0609338	0.105249
0.107584	0.13698	0.177907
0.115774	0.136585	0.200697
0.0436921	0.0416728	0.0312756
0.181108	0.114568	0.0826898
0.0168463	0.0222498	0.0178936
0.0905115	0.090799	0.0279875
0.131638	0.101085	0.0735172
0.0457051	0.0322631	0.0466923
0.0341667	0.0304557	0.0262486
0.0554457	0.0498996	0.037974
0.11111	0.0777232	0.1093
0.0234733	0.029538	0.0535768
0.0777166	0.0763822	0.120205
0.0920191	0.0576969	0.0521258
0.0822877	0.0652828	0.0932443
0.0311883	0.0285426	0.0383752
0.0186418	0.0161968	0.0246709
0.107705	0.0970023	0.0723196
0.0161632	0.0125971	0.0234918
0.0164383	0.0207175	0.0140248
0.0483201	0.0768457	0.0498099
0.055739	0.0474444	0.0608284
0.114505	0.152246	0.0877453
0.0381781	0.0435412	0.0292466
0.0863962	0.0540495	0.0404264
0.0554403	0.0288112	0.0787635
0.0588391	0.0734175	0.0663681
0.00852704	0.00772101	0.00839639
0.0887181	0.0846957	0.047808
0.0257855	0.0248831	0.0227555
0.0530409	0.0560054	0.0890197
0.126761	0.11704	0.0897421
0.331079	0.227705	0.33508
0.212566	0.214525	0.167959
0.116178	0.16535	0.295389
0.00990448	0.00528675	0.00692853
0.0464392	0.0442385	0.0428356
0.0273666	0.024068	0.0301411
0.0351794	0.0279003	0.0311454
0.184993	0.153028	0.142896
0.0455471	0.0387482	0.033452
0.762426	0.64809	0.448346
0.0413546	0.0355956	0.0317384
0.267278	0.280494	0.230348
0.0213734	0.0190296	0.0137821
0.0962479	0.0889748	0.0718788
0.0319954	0.0306377	0.0549803
0.168456	0.215894	0.139863
0.00806872	0.0127038	0.0099221
0.0325751	0.019047	0.0474252
0.0159607	0.0108676	0.0139682
0.0145312	0.0111739	0.0217549
0.0137793	0.0124545	0.0183035
0.0335678	0.0436497	0.0466237
0.729014	0.547332	0.360829
0.0175786	0.0158828	0.0177303
0.0145047	0.0108603	0.0200944
0.607983	0.655467	0.498062
0.109382	0.102638	0.0913223
0.0699093	0.0514497	0.0815552
0.134144	0.111906	0.0642098
0.0600417	0.0601501	0.0733032
0.195464	0.186537	0.273889
0.0751536	0.0683468	0.0891297
0.176802	0.167749	0.110322
0.146201	0.147857	0.155617
0.0173827	0.0181137	0.0161716
0.0664852	0.0573612	0.0941822
0.149564	0.130347	0.147759
0.0365301	0.0289466	0.0635116
0.0398201	0.0330015	0.0395408
0.0169653	0.0169398	0.00863426
0.0490741	0.0388473	0.0357683
0.0490582	0.0644848	0.115685
0.020383	0.024355	0.0283934
0.298959	0.210582	0.164374
0.028046	0.0225389	0.0203561
0.044993	0.0303725	0.0221617
0.0211894	0.0300878	0.0298869
0.0901123	0.104728	0.141129
0.0918361	0.0804872	0.0680314
0.0401676	0.0410979	0.0110113
0.0645689	0.043457	0.0297918
0.0214777	0.0202701	0.0278759
0.0725272	0.043471	0.0270321
0.108362	0.112677	0.18045
0.236112	0.179422	0.14919
0.108513	0.0617956	0.0572554
0.0134479	0.00958244	0.016591
0.0562981	0.063231	0.0461125
0.173347	0.166656	0.159552
0.0754526	0.0652826	0.0787198
0.176826	0.193941	0.223845
0.133605	0.13203	0.118224
0.0373054	0.0318273	0.0456391
0.13861	0.139313	0.184717
0.196613	0.16121	0.0665987
0.072213	0.0525008	0.0675671
0.0194555	0.0227475	0.0159609
0.0224651	0.0209143	0.0156046
0.00116188	0.00157032	0.00138115
0.0406098	0.0355228	0.057506
0.0235118	0.0188313	0.0305038
0.603361	0.378559	0.320933
0.0746957	0.0625781	0.0443991
0.0333007	0.0276159	0.0210129
0.0198669	0.0122262	0.0216067
0.190976	0.213428	0.151322
0.355126	0.35935	0.405722
0.0307303	0.0292812	0.0344019
0.939077	1.04057	0.873774
0.0197274	0.0149949	0.0168694
0.100699	0.111924	0.123818
0.0363573	0.0408747	0.032678
0.286215	0.24294	0.191214
0.0450483	0.0330589	0.0332034
0.399364	0.422375	0.335614
0.191966	0.148544	0.198616
0.0550129	0.0732943	0.0452651
0.023798	0.0395434	0.0229756
0.292825	0.255156	0.236255
0.0383751	0.0430177	0.0196176
0.235378	0.166177	0.200891
0.192376	0.205356	0.196661
0.461475	0.439319	0.346709
0.102482	0.083791	0.0809136
0.35643	0.314753	0.386259
0.0359362	0.0551859	0.0259136
0.0813401	0.0732423	0.0637416
0.0326581	0.0301519	0.026896
0.336687	0.359492	0.703967
0.360734	0.312264	0.318953
0.104309	0.111373	0.076212
0.0173082	0.0161649	0.0193768
0.103905	0.103953	0.117966
0.0143674	0.0223291	0.00803382
0.0595862	0.0568121	0.0415687
0.9687	0.934782	1.01257
0.0625319	0.0872143	0.0784447
0.203386	0.130464	0.0762524
0.0948142	0.109811	0.0937453
0.21034	0.252696	0.168291

## Sheet: Figure 3e tuPAC_x0009_
Leptonema/Zygonema	Pachynema	Diplonema		values are not log transformed
0.11899	0.151843	0.31792
0.0654576	0.0804177	0.0845166
0.117878	0.092791	0.103288
0.121987	0.0844201	0.0856727
0.171955	0.156313	0.151091
0.30893	0.331785	0.319927
0.132899	0.0981825	0.10278
0.046377	0.0409364	0.0427096
0.0935409	0.117636	0.209567
0.0595391	0.0754339	0.0859544
0.178535	0.104778	0.131801
0.189198	0.143569	0.150549
2.14577	3.08661	3.1672
0.0879078	0.0561005	0.0499343
0.0637782	0.165398	0.210134
0.322479	0.542146	0.671042
0.0867469	0.0975607	0.0904144
0.149486	0.164523	0.172843
0.194012	0.180885	0.245274
0.186828	0.227706	0.203768
0.107694	0.102067	0.110854
2.96157	5.25367	4.90402
0.310001	0.299784	0.37133
0.293332	0.306201	0.425924
0.175241	0.102991	0.125298
0.181186	0.126407	0.14327
0.184204	0.11482	0.101311
0.4482	0.499931	0.686449
0.087465	0.0968547	0.113694
0.0744626	0.064899	0.0600387
0.00383207	0.00547837	0.00707398
0.0645247	0.0656211	0.0702394
0.149964	0.168615	0.170638
0.0754057	0.0996249	0.125578
0.0992484	0.12195	0.22232
0.0347412	0.0587078	0.0398219
0.137336	0.134813	0.131905
0.106821	0.0959953	0.104641
0.454929	0.478142	0.559081
0.325939	0.704107	0.817288
0.0388681	0.0526914	0.0485461
0.0532692	0.0553619	0.0579773
2.71379	2.6883	1.65876
0.057329	0.0698306	0.0741553
0.0663125	0.100117	0.110328
0.124453	0.120968	0.127011
0.0505721	0.0589705	0.0737118
0.146358	0.0817345	0.0839439
0.202586	0.224797	0.327147
0.192834	0.206243	0.226214
0.0595787	0.0658427	0.0614399
0.449741	0.484515	0.560293
0.1144	0.0914955	0.105534
0.0338212	0.0339969	0.0380212
0.163463	0.160898	0.236603
0.0609105	0.0665506	0.0632343
1.01461	1.39947	1.12342
0.12562	0.131335	0.129239
0.261871	0.295678	0.363565
0.107424	0.110958	0.116707
0.223428	0.305775	0.275067
0.277446	0.198644	0.218965
0.235566	0.300409	0.36833
0.159102	0.160822	0.182174
0.309762	0.564026	0.543749
0.0788622	0.0634682	0.0469526
0.092632	0.106503	0.14234
0.0364142	0.0416235	0.0439282
0.20697	0.18788	0.197515
0.223178	0.207387	0.18634
0.125962	0.148188	0.144322
0.034663	0.0401189	0.041803
0.0458209	0.0454196	0.0433583
0.243229	0.178468	0.267973
0.34088	0.346772	0.324743
0.194304	0.155965	0.1627
0.163539	0.121119	0.153188
0.030275	0.0289675	0.0347483
0.956416	1.22332	1.40274
0.0780897	0.120783	0.119819
0.571341	0.86538	0.663761
0.211888	0.213425	0.215896
0.316776	0.317296	0.320031
0.152817	0.12696	0.137549
0.0740787	0.0698391	0.064706
0.104709	0.110109	0.0796089
0.152642	0.105501	0.117609
0.139547	0.118901	0.114037
0.172197	0.195327	0.239996
0.302588	0.235123	0.233771
0.443925	0.919952	1.20844
2.75502	4.08427	6.79654
0.0496965	0.0710588	0.0923365
0.780203	0.673835	0.88787
0.0465132	0.0590882	0.0694159
0.212584	0.167315	0.122902
0.307904	0.304665	0.295862
4.1077	4.50805	3.88538
0.461414	0.625307	0.673307
0.42079	0.748552	1.07732
0.0253222	0.0266428	0.0313066
0.155222	0.154866	0.139926
0.260957	0.247345	0.267708
0.110641	0.0855812	0.0889282
0.0762901	0.0699197	0.0740785
0.515855	0.443127	0.439028
0.112875	0.0958702	0.100376
0.0160729	0.0151637	0.0147279
0.186367	0.252622	0.256029
0.127006	0.12304	0.11659
0.789649	1.4955	1.12269
0.274969	0.340368	0.348373
0.284945	0.310389	0.291759
0.293538	0.300377	0.312264
0.0785207	0.0727248	0.0644082
0.127078	0.112349	0.103568
3.26776	4.19251	3.80242
0.198996	0.146693	0.102792
0.183869	0.225461	0.309013
0.0406207	0.0495319	0.0415862
0.0103305	0.012691	0.0139919
0.107925	0.179168	0.202671
0.101777	0.113012	0.11832
0.0286481	0.0391719	0.0443053
0.0579031	0.0725437	0.0615037
0.119552	0.156378	0.200042
0.0840188	0.10223	0.147238
0.132114	0.252401	0.338365
0.0743109	0.0687612	0.0679567
0.0626423	0.0768834	0.0636951
0.0523144	0.0589156	0.0603173
0.116899	0.116732	0.186147
0.173555	0.292609	0.37455
0.0172195	0.0229032	0.0179981
0.905699	0.397345	0.32579
0.10481	0.111671	0.100981
0.514884	0.702356	0.885602
0.157721	0.125413	0.170772
0.0496721	0.0545076	0.0536808
0.29816	0.250323	0.266999
0.248965	0.301935	0.361503
0.0543407	0.0500377	0.0482274
0.0611645	0.0628646	0.0729837
0.147637	0.160696	0.238583
0.056121	0.0556034	0.0543917
0.184333	0.206814	0.269695
0.225789	0.259571	0.306845
0.463048	0.494879	0.586441
0.423216	0.466969	0.714007
0.321573	0.328419	0.434725
0.0950969	0.115999	0.134752
0.29952	0.460966	0.72907
1.58875	2.23808	2.43639
0.809256	0.752459	0.819224
0.298177	0.449018	0.63409
0.500592	0.394607	0.440628
0.0956132	0.142507	0.243468
0.264474	0.22381	0.26335
2.39995	3.71058	3.83722
0.988821	0.723229	0.832491
0.155499	0.112862	0.116375
0.0990499	0.0925493	0.102674
0.125602	0.0847255	0.0757501
0.0748707	0.062194	0.0677448
0.287545	0.331596	0.357334
0.159286	0.198966	0.248069
0.0725278	0.0841907	0.0734286
0.0359305	0.0417532	0.0589998
0.102966	0.0961784	0.109956
0.0603859	0.051697	0.0511536
0.324472	0.661112	0.777794
0.216242	0.170887	0.201801
0.176026	0.13978	0.193797
0.0579365	0.0678989	0.0918584
0.300592	0.307474	0.295583
0.333445	0.381114	0.449743
0.130415	0.101769	0.108038
0.201276	0.204471	0.141487
0.118078	0.122855	0.122649
0.091722	0.116568	0.108768
0.187963	0.257357	0.261905
0.0961689	0.0780937	0.0924987
0.0317201	0.0645736	0.0639532
0.153714	0.136285	0.142236
0.120329	0.098932	0.0933099
1.44984	2.08135	2.57168
0.250933	0.218425	0.205096
0.166227	0.145213	0.167495
0.202793	0.256017	0.267865
0.292007	0.52623	0.625867
0.0551649	0.0518596	0.0485673
0.0742613	0.0646998	0.0580601
2.01279	1.43877	0.915189
0.466743	0.541761	0.590403
0.217169	0.395735	0.549542
0.346094	0.456078	0.541136
0.201871	0.271204	0.322102
0.0536697	0.048699	0.0447161
0.555556	0.656764	1.03265
0.192128	0.435958	0.415117
0.210053	0.183549	0.224703
0.127924	0.0988401	0.130052
0.22453	0.433056	0.293805
0.105338	0.107244	0.120721
0.0680917	0.0470946	0.042861
0.101794	0.112918	0.0941221
0.102182	0.0803185	0.118751
0.213272	0.201813	0.207038
0.0577916	0.0593733	0.0419948
0.0710033	0.0784514	0.114371
0.404524	0.311932	0.391155
0.707245	1.25043	1.28526
0.0955457	0.0830124	0.0788217
0.140253	0.121446	0.15657
0.214415	0.279756	0.378704
0.103256	0.0880203	0.0760516
0.777474	0.860598	0.784583
0.327323	0.433259	0.514061
0.312756	0.277734	0.365362
0.222766	0.257979	0.306738
0.240417	0.221156	0.242773
0.120426	0.116518	0.125629
0.0174361	0.0267258	0.0402037
0.214712	0.350059	0.469335
0.364196	0.32513	0.419772
0.191883	0.180442	0.225837
1.94055	3.09559	3.23851
0.0797166	0.0973021	0.122678
0.17984	0.158603	0.238923
0.206153	0.248213	0.344748
0.138223	0.194905	0.29451
0.24792	0.310636	0.214253
0.220646	0.218787	0.216815
0.0994877	0.0703469	0.0466401
0.0742764	0.0754232	0.103181
0.634345	0.745824	0.644454
0.320483	0.321238	0.325449
0.527652	0.523885	0.65503
0.325163	0.329409	0.263123
0.200388	0.229172	0.287233
5.90856	4.87365	3.91346
1.17993	2.25927	3.02205
0.175151	0.166727	0.158643
0.0637262	0.0706463	0.0694245
0.0867294	0.0675173	0.06106
0.580798	1.02552	1.1939
0.110936	0.110617	0.110339
0.371807	0.579854	0.54305
0.135412	0.137808	0.150378
0.40635	0.551014	0.693933
0.745206	0.464164	0.380968
0.0328198	0.0339978	0.0328103
0.0250993	0.0384888	0.0305853
0.0461977	0.0360777	0.0331595
0.213463	0.153191	0.164429
0.156691	0.123925	0.10569
0.535731	0.681942	0.572573
0.217293	0.268177	0.338012
1.55263	2.06738	3.55564
0.436498	0.350112	0.391453
0.483911	0.426786	0.655558
0.24905	0.132709	0.160703
0.0907361	0.0900379	0.0881505
0.167567	0.115405	0.121424
0.207559	0.110578	0.126986
0.020342	0.0182862	0.0143071
0.502333	0.519926	0.676266
0.432238	0.710055	0.756169
0.14061	0.181102	0.172196
0.210855	0.190422	0.256806
0.128042	0.120702	0.122669
0.0873404	0.0687034	0.0766029
0.267428	0.253825	0.262872
0.471332	0.418802	0.518443
0.132719	0.131933	0.11857
1.31283	1.27782	1.40679
0.917392	0.7025	0.750166
0.055759	0.0591071	0.0624008
0.0596293	0.0588787	0.0506434
0.151157	0.119601	0.0977173
0.186558	0.222746	0.238398
0.105219	0.132243	0.165365
0.0998593	0.0767982	0.0819257
0.102218	0.0501809	0.0668304
0.202428	0.222153	0.330006
0.369598	0.306284	0.348346
0.057955	0.0773953	0.0792469
0.431339	0.322582	0.288192
0.21193	0.460369	0.469046
0.600281	0.537759	0.600586
0.0883889	0.0614623	0.0480418
0.0265236	0.0234477	0.0302088
0.0245186	0.0253204	0.0277277
0.131696	0.161437	0.187294
0.109933	0.115181	0.147552
0.505269	0.520785	0.72786
0.639859	0.329491	0.394273
0.0698329	0.0885516	0.0503737
1.0885	1.26329	1.63671
0.143862	0.0694367	0.0616257
0.220986	0.18527	0.217521
0.840743	0.649307	0.566929
0.29156	0.429649	0.487513
0.40219	0.415485	0.479163
5.52556	6.95528	5.63158
0.718421	0.83471	0.948818
0.114237	0.0720173	0.079999
0.119373	0.160559	0.152496
0.285235	0.207966	0.216211
0.0223671	0.0238841	0.0299889
0.350472	0.33543	0.433885
0.064267	0.052596	0.0515945
0.798283	0.916914	1.06663
0.458029	0.465222	0.421602
0.100154	0.106	0.094869
0.180419	0.221975	0.269089
0.0938273	0.116186	0.112044
0.187914	0.175021	0.167021
1.01616	1.09879	1.12435
0.383526	0.393495	0.501734
0.112902	0.143173	0.14623
0.495295	0.688263	0.515741
0.0075844	0.00613557	0.00636761
0.0267261	0.0413219	0.0563216
0.00479847	0.00513069	0.0069343
1.03083	1.87091	2.19524
0.217152	0.216344	0.324422
0.0306265	0.0590545	0.0700466
0.0909134	0.115796	0.117525
0.0410714	0.0388549	0.0317141
0.133045	0.159511	0.2331
0.365873	0.377448	0.457692
0.219747	0.374293	0.522738
0.306191	0.335867	0.365905
0.572327	0.778237	0.772619
0.279704	0.256672	0.355701
0.1791	0.239314	0.297254
0.0983924	0.0773786	0.0936399
0.162987	0.186678	0.145147
4.81304	8.1548	10.0228
1.85765	3.87251	4.59476
1.72938	2.76955	3.10568
0.410426	0.478878	0.583386
0.186853	0.330074	0.477368
0.198019	0.159782	0.136596
0.60066	0.520442	0.592638
0.11779	0.144186	0.138228
0.335066	0.334195	0.447936
0.123216	0.0914619	0.0941363
0.177519	0.183747	0.213344
0.208097	0.228358	0.282615
0.0371282	0.0221244	0.025482
0.419305	0.500916	0.640809
0.0385905	0.0342295	0.0252325
0.105879	0.116135	0.143803
0.21486	0.17429	0.212541
0.224681	0.251283	0.288702
0.0306308	0.033068	0.0306351
0.063711	0.0476856	0.0513978
0.0410462	0.0683148	0.0807654
0.112893	0.101878	0.101243
0.387353	0.632811	0.75116
0.0802028	0.0880959	0.0739081
0.2595	0.244518	0.223664
0.349205	0.497779	0.630029
0.112518	0.10377	0.0992291
0.104099	0.142267	0.13693
0.267546	0.346208	0.384106
0.058941	0.0610674	0.0631377
0.400735	0.287514	0.35165
0.668903	0.891971	0.854452
0.274057	0.25071	0.288738
0.078556	0.100453	0.153407
0.391495	0.581818	0.688196
0.2154	0.181995	0.242856
0.178119	0.169427	0.179384
0.12215	0.124212	0.119272
0.197108	0.184159	0.1557
0.237264	0.154285	0.139613
0.0613286	0.101774	0.0978574
1.32889	1.39255	1.52776
0.0294842	0.0332937	0.0352217
0.63042	0.606253	0.768884
0.131335	0.132667	0.133921
0.214242	0.191635	0.235033
0.0841765	0.0665844	0.0637959
0.249007	0.181116	0.186408
0.259625	0.29877	0.315581
0.313055	0.267039	0.270895
0.0239703	0.0239732	0.0189075
0.0931788	0.085188	0.0914898
0.754528	1.32572	1.51793
0.243432	0.139962	0.116906
0.164016	0.305333	0.44156
0.289756	0.342528	0.395812
0.0650596	0.0603897	0.0682073
0.186901	0.197805	0.206953
0.110529	0.149386	0.139578
0.145317	0.141983	0.168552
0.0678111	0.0846596	0.103784
0.165471	0.35414	0.415011
1.82774	2.83381	2.85645
0.585832	0.634569	0.841243
0.0344896	0.0389649	0.0420524
0.0769026	0.0820072	0.0796597
0.176147	0.272088	0.292352
0.18339	0.461622	0.420633
0.229841	0.166618	0.175773
0.305229	0.320599	0.356942
0.141309	0.192403	0.224908
0.282997	0.205983	0.21939
0.0278363	0.0185357	0.0338673
0.230732	0.265529	0.384972
0.189693	0.127097	0.114282
0.190892	0.26914	0.362239
0.161238	0.0910752	0.0726197
0.144135	0.153422	0.125414
0.210911	0.297419	0.309487
0.155314	0.166275	0.144004
0.747822	0.807255	0.802646
0.054166	0.0545913	0.0448666
0.310873	0.4178	0.455156
0.125565	0.0918979	0.100423
0.149561	0.139438	0.153225
0.0575	0.0417264	0.0378783
0.117289	0.105348	0.107883
0.0619534	0.0800655	0.0626549
0.480261	0.656329	0.71937
1.12056	1.28252	1.8211
0.123846	0.207966	0.24677
0.105544	0.0999946	0.125616
0.115022	0.152039	0.18979
0.226345	0.261983	0.257265
0.153747	0.213789	0.218376
0.079694	0.0954741	0.0932387
0.532171	0.844085	1.1073
0.0517749	0.0543281	0.0412765
0.0309118	0.0256915	0.0246472
0.0426464	0.0588351	0.0900596
0.455437	0.2864	0.324842
0.166915	0.190016	0.204768
0.130001	0.168121	0.175649
0.621422	0.851622	0.923868
0.0510595	0.0616912	0.0637069
0.0587226	0.0689145	0.0678913
0.0825473	0.134774	0.116697
0.107199	0.0757559	0.0978645
0.126317	0.115119	0.118734
0.0676866	0.0668818	0.0474607
0.257542	0.273975	0.285615
0.299196	0.202622	0.19545
0.482107	0.30829	0.350777
0.0456452	0.0425739	0.0490238
0.171227	0.140881	0.170464
0.0141835	0.0115563	0.0207732
0.0771674	0.0722519	0.0680484
0.154455	0.140719	0.175987
0.014107	0.011912	0.00663397
0.127669	0.201579	0.243069
0.0708643	0.105672	0.117894
0.43325	0.588275	0.575438
0.288682	0.409295	0.638503
0.101706	0.133344	0.190186
0.129555	0.109678	0.136943
0.0471841	0.0433325	0.0429942
0.111992	0.113588	0.106932
0.0982755	0.0717155	0.0687433
0.124268	0.147989	0.183335
0.271743	0.208141	0.173776
0.0500439	0.0523983	0.0483875
0.270713	0.303752	0.355177
0.345945	0.548303	0.587383
0.768658	0.690848	0.75652
0.0681003	0.0724153	0.0846248
0.197984	0.242059	0.3627
0.133024	0.18924	0.292202
0.394068	0.499517	0.803779
0.271823	0.225399	0.272527
0.0764578	0.0755254	0.0837231
0.0425139	0.0437548	0.0541626
0.110921	0.101544	0.118412
0.0729677	0.0698437	0.0684008
0.0834307	0.0793399	0.0705195
0.172992	0.232412	0.294027
0.275371	0.435235	0.616988
2.53375	1.67491	1.75831
0.163096	0.180639	0.203013
1.26157	1.40223	1.16368
0.0712367	0.0494212	0.0363294
0.481123	0.540982	0.667835
0.64233	0.790434	0.95291
0.529577	0.442766	0.598875
0.0733384	0.0610782	0.0486637
0.202504	0.153337	0.136237
0.0614164	0.068272	0.061871
0.322433	0.391493	0.370292
0.214569	0.263335	0.356097
0.454881	0.60522	0.632179
0.279069	0.244443	0.21058
0.208974	0.169783	0.18885
0.776407	0.290882	0.300798
0.0529535	0.0507453	0.0517759
0.195705	0.264623	0.346395
0.0886236	0.0785762	0.0872487
0.112159	0.0746154	0.0719327
0.220981	0.355924	0.456421
0.197819	0.236687	0.280025
0.115312	0.102443	0.085095
0.123803	0.0818403	0.0842956
0.193936	0.269343	0.438081
0.0506126	0.0979213	0.114631
0.156543	0.0991683	0.0852591
0.258048	0.254557	0.240601
0.0959973	0.0599542	0.0516999
0.590192	0.688123	0.819485
0.015424	0.0254881	0.0306991
0.680171	0.652913	0.722883
0.115544	0.151579	0.216072
0.341261	0.291667	0.399374
0.224986	0.228348	0.331256
0.164107	0.131403	0.114573
0.138956	0.116532	0.110841
0.0234185	0.0218764	0.0254667
0.0930582	0.0602709	0.069622
0.130522	0.207916	0.361982
0.252192	0.383239	0.585875
0.0586524	0.0673419	0.0641122
0.142444	0.162474	0.180575
0.0458328	0.0309124	0.0327573
0.216996	0.227131	0.292765
0.00990522	0.0125958	0.0130651
0.626311	0.739469	0.898169
0.00645288	0.00895472	0.0153198
0.105524	0.0837477	0.0818841
0.105409	0.107637	0.100274
0.0655337	0.0588401	0.0534331
0.161828	0.182051	0.172904
0.00795738	0.011503	0.014493
0.173197	0.226391	0.230682
0.202345	0.162136	0.190877
0.0775301	0.070321	0.072747
0.246411	0.265346	0.293202
0.0229457	0.0218053	0.022891
0.0853987	0.0836935	0.10484
0.103088	0.114527	0.133379
0.668943	1.06529	1.15422
0.365788	0.362083	0.488261
1.38602	1.58318	1.44858
0.186927	0.210599	0.376517
1.06342	0.9325	0.950936
0.371707	0.296369	0.473766
0.536153	0.756906	0.793808
0.147229	0.196218	0.255593
1.5558	1.83651	2.2792
0.0347449	0.035452	0.046442
0.173018	0.260226	0.366772
0.259825	0.35913	0.466241
0.146846	0.189771	0.24983
0.51599	0.925743	1.05718
0.47167	0.890353	1.06721
1.23825	1.43869	1.50746
0.144045	0.203358	0.229943
0.126202	0.120005	0.122197
0.13012	0.0809008	0.0916263
0.522466	0.641623	0.699594
0.0703073	0.0610726	0.073075
0.115565	0.115423	0.0916134
0.196941	0.256641	0.267664
0.238852	0.226442	0.253277
0.39008	0.56586	0.734201
0.120589	0.0953599	0.124261
0.543044	0.675974	0.936138
0.174814	0.148134	0.16038
0.141751	0.10599	0.101751
0.430448	0.3561	0.417194
0.125011	0.138379	0.144687
0.253211	0.236756	0.243182
1.24577	1.82934	1.85147
0.190257	0.217747	0.2687
0.144383	0.143631	0.139257
0.199575	0.155305	0.173524
0.147835	0.135199	0.157919
0.421945	0.293765	0.264926
0.121545	0.127535	0.150297
0.0628493	0.0777403	0.0796735
0.208002	0.250934	0.293951
0.0666525	0.0548809	0.0540538
0.655812	0.593006	0.591636
0.104415	0.0919327	0.0839928
0.281937	0.195502	0.2069
0.192317	0.188323	0.246782
8.40843	4.17004	5.07134
0.199499	0.323722	0.407364
0.380365	0.248974	0.219087
1.03977	1.31235	1.8655
0.322097	0.275118	0.288439
0.319191	0.629223	0.839312
1.35499	1.47558	1.36817
0.274495	0.543952	0.656819
0.481284	0.458634	0.580351
0.255112	0.438555	0.54922
0.103549	0.0947374	0.0889391
0.0707381	0.0767089	0.0917493
0.125313	0.143121	0.158078
0.0511044	0.0640142	0.0543679
0.111134	0.0880147	0.0781342
0.104814	0.0928372	0.0869568
0.0748956	0.0942508	0.0951559
0.0839579	0.101417	0.130447
0.229083	0.20941	0.205331
0.308692	0.207049	0.202654
0.292091	0.272786	0.265095
0.364759	0.204901	0.216739
0.28149	0.267781	0.303159
0.160845	0.237277	0.294795
0.425807	0.263716	0.37298
0.039685	0.0413715	0.0585785
0.0911214	0.0583952	0.0562665
0.260624	0.206092	0.206948
0.127919	0.169284	0.195003
0.0842811	0.0771714	0.0601356
0.0260391	0.0311651	0.0287232
0.138496	0.119128	0.098841
0.0328641	0.0464903	0.0539614
0.0559542	0.057126	0.0565756
0.0733747	0.070038	0.0530961
0.0803123	0.0529948	0.0355213
0.17947	0.144704	0.12138
0.444226	0.589046	1.05878
0.00305273	0.00379133	0.00434663
0.041793	0.0436624	0.0588352
0.0660165	0.0626127	0.0599687
0.0920677	0.105114	0.0957937
0.0595546	0.0707004	0.0891337
0.0470243	0.049578	0.0472594
0.146242	0.274734	0.308094
0.312882	0.319885	0.316316
0.256148	0.297076	0.373741
0.14593	0.125345	0.141611
0.232575	0.212556	0.285294
0.0847048	0.0585308	0.062834
0.271918	0.232283	0.267607
0.205473	0.265626	0.317004
0.06605	0.0698108	0.0727716
0.679279	0.843449	0.886717
0.146902	0.11902	0.130732
0.61266	0.754243	0.871914
0.217044	0.280318	0.388074
0.0440421	0.0407107	0.0428957
0.36557	0.201346	0.246899
0.190274	0.147323	0.11447
0.476984	0.480335	0.549488
1.03606	1.53318	1.5892
0.144976	0.145261	0.13687
0.555925	0.449043	0.496889
0.238064	0.146917	0.144523
0.794434	0.812731	0.923162
0.342696	0.382483	0.439605
0.0500601	0.0282251	0.0224251
0.419469	0.271862	0.233599
0.218852	0.406378	0.464545
0.188728	0.165539	0.190658
0.110417	0.112632	0.105756
0.537535	0.656832	0.671328
0.104464	0.110951	0.148834
0.186649	0.194186	0.219564
0.0458349	0.0445075	0.0423611
0.197991	0.170992	0.217259
0.035648	0.0541202	0.0503986
0.241554	0.438356	0.497325
0.040437	0.0383415	0.0424176
0.0847753	0.0968851	0.127436
0.56752	0.812867	0.957581
0.179742	0.138772	0.132353
0.120899	0.102231	0.115511
0.223775	0.32486	0.379248
0.0947759	0.0758391	0.0756656
0.341569	0.370704	0.407733
0.0907393	0.0713925	0.0639278
0.281248	0.282112	0.336704
0.362823	0.282158	0.356048
0.0555219	0.0535193	0.0474786
0.179261	0.184427	0.187843
0.0632044	0.103226	0.101001
0.296771	0.331217	0.30981
0.124786	0.137273	0.149302
0.0916212	0.0788294	0.0885027
0.103278	0.118565	0.109848
0.731233	0.727001	0.701235
0.0732264	0.073455	0.076298
0.228103	0.228118	0.269813
0.156052	0.103519	0.100007
0.0731911	0.0558913	0.0561903
0.309957	0.393561	0.4343
0.224869	0.263852	0.342766
0.268657	0.345523	0.396315
0.0371643	0.0260921	0.0264966
0.302879	0.135616	0.155525
0.130594	0.149943	0.159399
0.672573	0.705868	0.917756
0.0890107	0.0810623	0.0789165
0.500811	0.460599	0.563531
0.190762	0.226421	0.246206
0.137703	0.150817	0.115281
1.20523	0.999384	1.33071
0.118518	0.1737	0.149758
0.460136	0.47752	0.637971
0.0812705	0.0736499	0.0956944
0.0863407	0.0793536	0.0712981
0.125133	0.104028	0.0968049
0.149718	0.12288	0.166395
0.0666344	0.0399659	0.0370465
0.0413348	0.0427548	0.0421213
0.208846	0.260596	0.341808
0.269159	0.23179	0.203826
0.0695468	0.0542331	0.0799419
0.978277	0.787123	1.07269
0.124417	0.1479	0.157076
0.189679	0.166693	0.170069
0.251689	0.209416	0.300119
0.345412	0.321227	0.359103
0.17673	0.196004	0.312108
0.327829	0.303279	0.311137
0.0308373	0.0243381	0.0247486
0.389324	0.370763	0.430523
0.208338	0.218523	0.204478
0.17006	0.154031	0.202045
0.306992	0.326287	0.362625
0.0804804	0.0835843	0.0809543
0.182992	0.277854	0.278551
0.430966	0.884496	1.08547
0.0204806	0.0118601	0.0165574
0.0439346	0.0692726	0.0824186
0.0373897	0.0420544	0.0390798
0.463537	0.396235	0.502591
0.0183164	0.0300302	0.0389007
0.268926	0.308968	0.320079
0.236541	0.361003	0.462172
0.5845	0.605302	0.732681
0.158963	0.142069	0.14192
0.0742035	0.0701767	0.0701567
0.547281	0.856879	1.00728
0.219227	0.295588	0.281969
2.85165	4.316	4.36266
1.18151	1.88064	1.68921
0.514785	0.522769	0.632996
1.01127	1.18929	1.28661
1.26804	1.35869	1.07387
0.202632	0.256215	0.247738
0.354113	0.364972	0.332254
0.653857	0.492207	0.494729
0.239288	0.203019	0.216939
0.0651032	0.066	0.0543645
0.2261	0.262937	0.325583
0.0709017	0.0646713	0.0620242
0.0645245	0.0566902	0.0680336
0.1365	0.0923862	0.0931317
0.171737	0.0886315	0.0852668
0.421735	0.410033	0.590417
0.0650232	0.057036	0.0560151
0.24051	0.20086	0.209049
0.141719	0.116984	0.117571
0.161571	0.199857	0.25482
0.184276	0.161633	0.179956
0.258513	0.437495	0.542963
0.177002	0.127799	0.124463
2.54767	3.22484	4.00608
0.0361623	0.0611141	0.0756162
0.413568	0.590481	0.726824
0.961322	0.925207	0.79989
0.236935	0.243133	0.327869
0.290347	0.618487	0.807487
0.0596327	0.0611287	0.0549474
0.219507	0.287352	0.294417
0.35841	0.271534	0.419868
0.19675	0.18015	0.15703
0.367834	0.326627	0.383376
0.0166249	0.0176512	0.0125394
0.132257	0.108241	0.0949281
0.173999	0.169801	0.157032
3.10002	3.18402	4.81787
0.013997	0.00858555	0.0259079
0.352254	0.327156	0.371856
0.190519	0.155062	0.18079
0.414559	0.479677	0.540185
0.0603935	0.109205	0.0764578
0.269215	0.234814	0.212727
0.201921	0.192931	0.246917
0.0548632	0.063713	0.0645102
0.0881899	0.0996655	0.0990544
0.34453	0.531606	0.761507
0.155998	0.145897	0.212942
0.31943	0.446104	0.44038
0.271577	0.21972	0.329147
0.0306459	0.0337933	0.0428409
0.158485	0.153907	0.190945
0.56225	0.508459	0.705961
0.217708	0.122538	0.146461
0.228146	0.385292	0.479598
0.200032	0.226913	0.287498
0.45385	0.867545	0.822244
0.274374	0.195685	0.253147
0.0496759	0.0495444	0.0411685
0.0642411	0.0518913	0.0405711
0.0602176	0.0500884	0.0459811
0.133199	0.0972109	0.106868
0.218976	0.157633	0.153595
0.0630678	0.0511436	0.0452998
0.193266	0.196274	0.157652
0.135224	0.123099	0.135313
0.181533	0.141191	0.155805
0.285128	0.218475	0.26661
0.0352183	0.0328901	0.0286159
0.193499	0.132095	0.143479
0.397543	0.312301	0.378282
0.0886034	0.0914686	0.0819678
0.209087	0.22114	0.236536
0.360605	0.501295	0.539512
0.0848531	0.0993674	0.118431
0.0642459	0.0679439	0.0685629
0.34346	0.220381	0.217428
0.11262	0.110128	0.101733
0.237096	0.197523	0.220791
0.10277	0.079667	0.0883814
0.993917	1.31939	1.6113
0.0969895	0.105551	0.0719437
0.130751	0.0985284	0.106368
0.121645	0.124222	0.161107
1.94185	1.83068	2.18535
0.397399	0.455982	0.550538
0.396473	0.449344	0.55118
0.259321	0.225628	0.286387
0.177606	0.302983	0.363805
0.158608	0.178113	0.213434
0.103024	0.0950116	0.0876432
0.046817	0.0456281	0.0466783
0.107065	0.0980322	0.109549
0.107744	0.0886727	0.0808071
0.809403	0.87054	0.939253
0.254805	0.718271	0.707155
1.18773	1.09746	1.14911
0.113673	0.156816	0.14379
0.0222841	0.0342861	0.0425598
0.142983	0.176399	0.166211
0.137054	0.0967493	0.0715207
0.0729322	0.0604698	0.0584472
0.257604	0.159814	0.172365
0.0612863	0.0684574	0.0749089
0.296748	0.216094	0.272289
0.356522	0.237593	0.19984
0.125503	0.0627371	0.0623755
0.183633	0.217744	0.217517
0.244245	0.155035	0.157759
0.169934	0.194183	0.194283
1.10723	1.06124	1.4045
0.714515	0.612788	0.716651
0.21994	0.166406	0.193326
0.0798663	0.0932208	0.105364
0.0708236	0.072152	0.0692819
0.213585	0.154082	0.146489
0.140322	0.144725	0.15684
0.689083	0.646598	0.784095
0.166005	0.172693	0.175482
0.241719	0.4045	0.510563
0.173932	0.267408	0.39942
0.308494	0.341871	0.38395
0.615589	0.633269	0.753762
0.79444	0.980994	1.0261
0.278577	0.329535	0.487103
0.0359689	0.0348878	0.0368661
0.470976	0.567009	0.579702
0.129934	0.0792861	0.0900991
0.0421348	0.046741	0.0961477
0.0878316	0.0703301	0.0821846
0.333524	0.339033	0.425262
0.108422	0.0932007	0.0815842
0.018885	0.0263978	0.0275441
0.25472	0.274161	0.361519
0.104949	0.16763	0.161023
0.158143	0.135399	0.092644
1.9978	2.49593	3.31745
0.161575	0.165833	0.183791
0.136051	0.261756	0.399964
0.0942232	0.115033	0.138075
0.125868	0.129641	0.110817
0.129843	0.137088	0.112055
0.14801	0.133489	0.146999
0.0723676	0.0682869	0.0659728
0.333452	0.343392	0.420172
0.0772026	0.0601025	0.0589645
0.13093	0.0957349	0.0901903
0.106099	0.0804571	0.0753065
3.58594	4.7921	5.76192
0.113764	0.156454	0.157798
0.293952	0.42469	0.578702
0.0493439	0.0362125	0.0352276
0.127389	0.0861708	0.126839
0.0328252	0.0368342	0.0421734
0.385844	0.548554	0.757672
0.110643	0.0725239	0.069795
0.291529	0.282533	0.227687
0.201642	0.505182	0.657771
0.154998	0.108665	0.0973055
0.0226974	0.0316852	0.0540977
0.119742	0.140187	0.134309
0.33531	0.319359	0.398661
0.165607	0.132912	0.129792
0.127226	0.17832	0.230287
0.427401	0.478228	0.661061
0.253113	0.255304	0.244348
0.0637641	0.0726752	0.0955553
0.15007	0.126441	0.0637962
0.183986	0.246226	0.30185
0.0801097	0.0462919	0.0596187
0.651739	0.724456	0.843909
0.609128	0.683637	0.693018
0.254463	0.284763	0.404675
0.125544	0.150002	0.16269
0.132977	0.11361	0.133961
0.102395	0.0875636	0.0638873
0.0781034	0.0652359	0.0483106
0.177907	0.269164	0.398958
0.221544	0.261808	0.367184
0.161605	0.282235	0.343336
0.0959508	0.104091	0.143403
0.0384432	0.0296295	0.0417583
0.410826	0.565483	0.615827
0.0319618	0.0301252	0.0273977
0.229009	0.187969	0.18115
0.56942	0.52407	0.587895
0.00928255	0.0141432	0.0133096
0.176228	0.184282	0.229035
0.172795	0.130507	0.121338
0.103267	0.106834	0.116524
0.386853	0.453184	0.657755
0.0465614	0.0443186	0.0420005
0.0959802	0.0943701	0.119132
0.149666	0.128173	0.153144
0.13204	0.121846	0.134252
0.160604	0.179659	0.208407
0.470265	0.646603	0.720712
0.228293	0.243571	0.31409
0.135845	0.120438	0.124075
0.68355	0.966445	0.9811
0.460763	0.256826	0.276194
0.0541771	0.0886235	0.109813
0.0358816	0.0391491	0.046575
0.148838	0.238587	0.418563
0.490069	0.525392	0.545196
0.920871	0.9518	0.812183
0.108409	0.0707673	0.0702079
0.445414	0.638519	0.726314
0.49444	0.610043	0.600619
0.670112	0.915659	1.12121
0.121635	0.0883	0.0767589
0.166812	0.208238	0.255765
0.235229	0.192557	0.13257
0.119098	0.129201	0.137847
0.446293	0.365905	0.424291
0.029081	0.0277081	0.0311664
0.185183	0.147693	0.17772
0.0471867	0.0553505	0.0686288
0.116861	0.132197	0.149119
0.0921713	0.129302	0.176683
0.110499	0.0942195	0.10423
0.0441186	0.025096	0.02167
0.0917094	0.159587	0.235164
0.176242	0.146326	0.195208
0.104456	0.100285	0.130207
0.221876	0.219235	0.266408
0.162601	0.146185	0.132245
0.0684518	0.0736608	0.0787499
0.108203	0.105384	0.102325
0.459854	0.391929	0.341311
0.826084	0.909023	0.958449
0.222455	0.268771	0.253488
0.148067	0.172951	0.224945
0.704311	0.789571	0.967855
0.150059	0.187804	0.161722
0.260977	0.274575	0.31272
0.216212	0.170117	0.138727
0.116381	0.115769	0.118828
0.276781	0.189659	0.197894
0.440838	0.435308	0.603414
0.178556	0.198715	0.240388
0.622366	0.964493	1.07682
0.351855	0.293814	0.398886
0.256166	0.294203	0.361002
0.222012	0.227172	0.27231
0.137557	0.127211	0.189354
0.0311198	0.0178691	0.0259876
0.148873	0.123918	0.186908
0.351181	0.431685	0.552474
0.0604479	0.0702154	0.0538491
0.221607	0.324096	0.24317
0.124192	0.126416	0.168721
0.112265	0.115128	0.138747
0.064894	0.0582413	0.0584307
0.148818	0.324561	0.501487
0.0945098	0.0935561	0.116698
0.278048	0.21672	0.28135
0.207308	0.209865	0.231574
0.0916348	0.0873493	0.086791
0.918201	1.92397	4.25465
0.371047	0.508356	0.584095
0.0953763	0.110349	0.122669
0.219239	0.199452	0.24868
0.207491	0.220939	0.160077
0.076173	0.0873003	0.0885084
0.0268564	0.0272428	0.038995
0.281585	0.244251	0.290784
0.206308	0.174248	0.179447
0.384205	0.417556	0.385666
0.146473	0.160179	0.150631
0.133593	0.119766	0.132277
0.336152	0.208868	0.248681
0.124028	0.145956	0.172271
0.210181	0.184517	0.229086
0.0521502	0.0694887	0.0612359
0.12189	0.134712	0.156139
0.0500332	0.0320444	0.0264243
0.0307929	0.038569	0.0337798
0.0863177	0.0584431	0.0559674
0.306001	0.465406	0.551995
0.13939	0.141962	0.143673
0.138851	0.135793	0.123847
0.114926	0.0883478	0.081918
0.247663	0.238963	0.30466
0.143042	0.133681	0.180629
0.100022	0.0982195	0.0809379
0.230148	0.255762	0.322233
0.058994	0.0646372	0.0738424
0.058924	0.0949478	0.10365
0.527743	0.834993	0.943645
0.179273	0.239296	0.277912
0.290343	0.235672	0.320312
0.349317	0.232481	0.296398
0.0631887	0.0535023	0.0473838
1.062	1.02181	1.19384
0.284422	0.289946	0.350588
0.088287	0.102495	0.112458
0.0957174	0.102961	0.103096
0.249584	0.209733	0.224223
0.466078	0.611633	0.650214
0.104953	0.208476	0.358807
0.182132	0.207423	0.356048
0.48109	0.609229	0.755105
0.37577	0.26251	0.303097
0.216163	0.223253	0.237282
0.21247	0.261257	0.437234
0.149771	0.15644	0.183945
0.194834	0.261873	0.320808
0.683739	1.00532	1.00568
0.150615	0.193016	0.251624
0.160738	0.210825	0.245141
0.253233	0.121303	0.141095
0.255562	0.482457	0.539692
0.362092	0.277731	0.290681
0.735438	0.306633	0.271464
0.158282	0.129657	0.12832
0.150008	0.170245	0.148854
0.163258	0.218839	0.301567
0.256285	0.224413	0.251128
0.791053	1.64168	2.08017
0.211422	0.234164	0.413613
0.295653	0.269138	0.286042
0.236254	0.318687	0.310393
0.148922	0.192809	0.249145
0.101326	0.109699	0.116507
0.0700591	0.0486137	0.0607912
0.116723	0.140158	0.142999
1.25051	1.07869	0.978324
0.269143	0.152831	0.140388
0.0964646	0.124832	0.159046
0.126324	0.209226	0.190364
0.36561	0.427195	0.525585
0.178974	0.179017	0.185957
0.154892	0.138993	0.161253
0.327222	0.285558	0.321879
0.360399	0.405624	0.488868
0.0504303	0.0458313	0.0467908
0.12283	0.150415	0.201854
0.0806175	0.0899459	0.0982144
0.0455073	0.0722671	0.0523244
0.178298	0.18107	0.176884
0.431462	0.453752	0.569128
0.45936	0.628511	0.639998
0.345655	0.893358	0.978393
0.115071	0.118138	0.104029
0.192945	0.232184	0.288079
0.0476973	0.0651633	0.0887551
0.150294	0.103817	0.0706952
0.0673813	0.0558597	0.0565271
0.341762	0.226512	0.314925
0.139843	0.148452	0.175177
0.50354	0.79212	0.894846
0.0408403	0.0341644	0.0373678
0.122132	0.107549	0.135593
0.204016	0.201798	0.206765
0.158962	0.111916	0.0780875
0.163207	0.144423	0.140771
2.63064	4.07749	4.28898
0.466354	0.553384	0.536361
0.457795	0.530497	0.500703
0.119934	0.138175	0.153958
0.119269	0.0797481	0.0984192
0.147412	0.188893	0.17853
0.0798132	0.05643	0.0554932
0.296599	0.280098	0.292878
0.0786603	0.0595693	0.0562992
0.0656668	0.0755255	0.0547347
0.353052	0.486589	0.402866
0.47535	0.437142	0.521396
1.9811	3.54216	6.62142
6.05791	10.5343	9.46329
0.0780698	0.106331	0.144294
0.161423	0.117601	0.115442
0.252691	0.281845	0.429035
0.17366	0.184581	0.180953
0.217541	0.242459	0.264704
0.184875	0.173497	0.178857
0.183538	0.115231	0.104686
0.139458	0.18208	0.25291
1.12714	1.96189	2.36441
0.0462469	0.0541862	0.0535666
2.47213	3.97276	5.73307
0.222956	0.291353	0.321816
0.351086	0.480028	0.543661
0.102692	0.0874156	0.087661
0.0795459	0.121859	0.130069
0.116702	0.105695	0.0858674
0.0749409	0.076687	0.0738086
0.172403	0.143092	0.148663
0.12254	0.116115	0.104687
0.214208	0.391473	0.547578
0.176535	0.173091	0.1779
0.249085	0.271564	0.326741
0.0491709	0.0279856	0.0236955
0.515648	0.491709	0.555466
0.00557432	0.00797393	0.00748342
0.167096	0.165723	0.197914
0.0967816	0.0552814	0.0674479
1.49584	1.45424	1.62628
0.226396	0.169909	0.155283
0.0165043	0.0161227	0.0245791
0.165796	0.226995	0.327752
0.175943	0.156154	0.153588
0.0641678	0.0505051	0.0458418
0.295435	0.519994	0.691178
0.131678	0.117233	0.116248
0.216737	0.346543	0.46062
0.457416	0.54039	0.424285
0.0257416	0.0356991	0.0410498
0.099853	0.0850544	0.0844975
0.0765063	0.0613694	0.0630121
0.152676	0.134712	0.150239
0.654377	0.605578	0.786553
2.64892	2.25277	2.29462
0.215952	0.238846	0.360291
0.142411	0.125539	0.133165
0.0730213	0.0736198	0.0678667
0.0898422	0.0763166	0.0793073
0.197488	0.0974428	0.0817484
0.0952598	0.0878931	0.0667978
0.194295	0.224003	0.269405
0.169721	0.189573	0.245703
0.0870952	0.113559	0.141529
0.288151	0.295668	0.242385
0.342642	0.51861	0.550482
0.0979835	0.102022	0.101368
0.163645	0.157851	0.161251
0.321479	0.302274	0.359148
0.0623913	0.0670233	0.0714875
0.0793869	0.0712515	0.0759316
0.0218225	0.0194727	0.0210986
0.241126	0.235131	0.244079
0.271915	0.19559	0.226267
0.0765404	0.0596702	0.0556716
0.336481	0.347854	0.482443
0.126545	0.108569	0.0940932
0.156448	0.0929325	0.0789313
0.18184	0.226798	0.273331
0.127328	0.0827869	0.116382
0.320899	0.306872	0.422787
0.280499	0.534822	0.787702
0.636764	0.588886	0.641752
2.34106	3.07316	3.07958
0.0998943	0.14068	0.208078
0.0674966	0.0956217	0.122295
0.680052	1.12993	1.22613
0.204353	0.281992	0.454649
0.0665405	0.0659548	0.0652709
0.104795	0.0987261	0.101788
0.107663	0.114564	0.164763
0.282244	0.299121	0.293928
0.674345	0.426204	0.531403
0.415779	0.369912	0.431837
0.106239	0.119833	0.153918
0.0582582	0.0632643	0.0537108
0.167801	0.218646	0.2655
0.15158	0.206362	0.177963
0.273001	0.329042	0.395983
0.238332	0.219393	0.242797
0.105337	0.0962963	0.103405
0.181826	0.233011	0.323248
0.238022	0.236428	0.203546
0.0772856	0.0758933	0.0729858
0.0475859	0.0558879	0.0559036
0.131852	0.159362	0.196513
0.27048	0.240609	0.27123
0.105566	0.095238	0.0920176
0.12833	0.10066	0.102002
0.178623	0.192853	0.321745
0.0604463	0.0563579	0.0526701
0.37435	0.349242	0.427908
0.084939	0.0902322	0.0828991
1.14777	1.22956	1.38457
0.164313	0.0978871	0.12252
0.0800359	0.108333	0.106139
0.100159	0.16403	0.150003
0.110292	0.0912557	0.100639
0.0686181	0.0856712	0.0857694
0.912845	1.50671	1.60153
0.104569	0.106384	0.101671
0.0635028	0.11273	0.15362
1.84607	3.12848	3.50472
0.193749	0.215939	0.298242
0.909853	1.81681	2.90509
0.0482701	0.0376498	0.0345841
0.0440369	0.0385553	0.0334159
0.13607	0.0981522	0.0880536
0.276215	0.275933	0.355423
0.0313872	0.0362548	0.0408794
0.441207	0.351025	0.526063
0.0343872	0.0372148	0.0429562
0.0793008	0.0737366	0.0797447
0.325358	0.321263	0.343697
0.217637	0.170188	0.209033
0.301134	0.272926	0.265303
0.20984	0.28743	0.303829
0.982878	1.2143	1.5006
0.0936302	0.128019	0.112873
0.502801	0.363918	0.390521
0.488773	1.00958	1.10863
3.06173	1.37906	1.51887
0.503801	0.357879	0.292991
0.351956	0.395517	0.518019
0.212356	0.23663	0.220783
0.732348	0.657982	0.634762
0.559596	0.803358	0.881565
0.0402558	0.0274041	0.025735
0.21914	0.267941	0.31391
0.448643	0.409581	0.389788
0.215228	0.181447	0.212739
0.296125	0.270175	0.316334
0.0632158	0.0815724	0.10835
0.302884	0.316477	0.394083
0.474742	0.52098	0.438722
0.109865	0.132309	0.162322
1.76267	2.16648	2.41458
0.130837	0.143887	0.17851
0.840917	0.887261	1.01032
0.264028	0.258066	0.259241
0.556197	0.675432	0.904049
0.381088	0.455716	0.492932
0.125273	0.102799	0.0905824
0.544772	0.525067	0.641716
0.10615	0.101851	0.11466
0.113284	0.12628	0.133181
0.316441	0.267469	0.30339
0.140441	0.166798	0.164907
0.34746	0.316285	0.340813
0.209827	0.234121	0.32481
0.184237	0.244245	0.283796
0.181075	0.133176	0.146836
0.259234	0.297268	0.257395
0.972566	0.976769	1.38584
0.446171	0.501025	0.718753
0.119147	0.119146	0.0956376
0.522333	0.880338	0.849766
0.0703932	0.0928115	0.107861
0.0833598	0.0757998	0.0906392
0.389866	0.413717	0.431151
0.337189	0.290163	0.353887
0.6811	1.56051	2.09606
0.61514	0.884692	1.00231
0.247726	0.321583	0.380101
0.127773	0.0967089	0.0702947
0.150683	0.113373	0.0857244
0.16044	0.153676	0.148793
0.220019	0.208112	0.267879
1.29531	1.86808	3.09505
0.603693	0.636954	0.727658
0.0686037	0.0680395	0.0637631
0.594033	0.688449	0.889896
0.0333829	0.0265168	0.0250574
0.16626	0.182137	0.243372
0.11453	0.0939591	0.0813291
0.115171	0.08657	0.0909195
0.18737	0.153166	0.195272
0.876193	1.09646	1.38928
0.322541	0.312342	0.417982
0.176761	0.14413	0.166343
0.0847375	0.0636838	0.0741311
0.239152	0.187569	0.171878
0.107882	0.110422	0.126132
0.718411	0.580193	0.697974
0.201281	0.177346	0.193146
0.120608	0.122033	0.13126
0.0571227	0.107469	0.135194
0.0747738	0.0517452	0.0530867
0.0672199	0.0740001	0.0720503
0.0787488	0.11235	0.131973
0.197119	0.228967	0.31716
0.131207	0.269316	0.341613
0.656612	0.860801	1.09694
0.155423	0.149584	0.169267
0.137464	0.114004	0.143819
0.13894	0.185084	0.238598
0.32863	0.221692	0.197964
0.23485	0.195382	0.244548
0.0337798	0.0517453	0.0424215
0.00773811	0.00656998	0.00561971
0.245505	0.276947	0.289626
0.354649	0.691795	0.946722
0.122748	0.127317	0.134388
0.0995593	0.114103	0.139865
0.0649324	0.0797913	0.0572389
1.04265	1.28154	1.41237
0.374355	0.465273	0.558064
0.170708	0.247587	0.293812
0.191201	0.200642	0.191216
0.0726299	0.104019	0.110021
0.0883171	0.0916784	0.0877829
0.214691	0.262213	0.334233
0.102239	0.202654	0.35292
0.283429	0.500996	0.6807
0.115339	0.129229	0.13281
0.0250901	0.0139433	0.0175962
0.0458518	0.0351478	0.0236659
0.0791431	0.092118	0.109851
0.0627907	0.0818319	0.0803477
0.448914	0.423126	0.509947
0.0507014	0.0531459	0.0535605
0.21371	0.184773	0.226011
0.305469	0.352827	0.51715
0.128645	0.152768	0.169921
0.108446	0.115067	0.166478
0.709678	1.15768	1.19278
0.250002	0.239584	0.239462
0.192682	0.2194	0.24767
0.069552	0.0515478	0.0538525
1.35734	1.2315	0.971616
0.317785	0.207037	0.249251
0.0595143	0.0407545	0.0385556
0.304999	0.292908	0.357459
0.037776	0.0202541	0.0204063
0.0228918	0.0450192	0.0447039
0.312267	0.223135	0.232717
0.0707654	0.0589436	0.0510965
0.638004	0.561763	0.747922
0.247036	0.21034	0.300357
0.534761	0.689522	0.646047
0.0596594	0.061047	0.0741604
0.382534	0.336475	0.480583
0.262835	0.295537	0.315434
0.340925	0.374216	0.401856
0.18542	0.297257	0.364503
0.480243	0.491403	0.739738
0.195126	0.153687	0.180187
0.319282	0.353052	0.456062
0.991966	0.549959	0.479668
0.0965346	0.0923182	0.150854
2.71419	2.87665	3.12081
0.0504523	0.0393909	0.0368283
0.404908	0.303752	0.381887
0.185864	0.209409	0.201505
0.303243	0.30793	0.381836
0.267328	0.377123	0.458847
0.0537503	0.0665911	0.0760078
0.450054	0.47659	0.864615
0.134733	0.176079	0.203555
0.450852	0.771773	0.853459
0.174595	0.137626	0.136936
0.130464	0.149566	0.201329
0.20506	0.234072	0.256951
0.579301	0.677859	0.741422
0.333239	0.380443	0.380133
0.424148	0.37105	0.332509
0.105819	0.0752897	0.05893
0.041492	0.0599489	0.0498485
0.116924	0.112605	0.115714
0.035668	0.0447708	0.0415162
0.181697	0.222116	0.268888
0.302713	0.254453	0.19926
0.228178	0.35458	0.305768
0.0450658	0.0642913	0.0796691
0.146917	0.138652	0.18929
0.474067	0.27484	0.26286
0.42262	0.478863	0.53828
0.485541	0.642647	0.899922
0.298208	0.222775	0.334398
0.608555	0.850567	1.22812
0.278422	0.274656	0.324485
0.199651	0.218085	0.249013
0.0387032	0.0577333	0.0544678
0.376342	0.37992	0.574158
0.116924	0.094416	0.11657
0.304149	0.333387	0.375677
0.483694	0.796678	0.973553
3.38659	5.34794	6.50328
0.145475	0.209731	0.262761
0.0727298	0.06979	0.0658646
0.564011	0.559836	0.58432
0.215302	0.311262	0.336898
0.215682	0.221674	0.248026
0.177735	0.122493	0.13317
0.238597	0.217363	0.209847
0.0750201	0.0672999	0.0667204
0.0754262	0.0564648	0.0477091
0.687475	1.61042	2.6626
0.245426	0.322774	0.4975
1.22613	1.43524	1.82109
0.148949	0.0984819	0.106749
0.122129	0.117487	0.121779
0.295252	0.217533	0.275783
0.165575	0.149606	0.147541
0.388345	0.43229	0.524089
0.243063	0.198011	0.22572
0.0552079	0.0366103	0.0344968
0.143287	0.157829	0.160019
0.169743	0.178987	0.181521
0.102046	0.0895556	0.0798081
0.144833	0.0998262	0.0988032
0.0630052	0.0780235	0.0970794
0.127669	0.148403	0.17558
0.0406624	0.0438481	0.0477973
0.162234	0.346922	0.33014
0.0880057	0.107486	0.124855
0.101087	0.0946076	0.118451
0.182751	0.222395	0.27889
0.29302	0.215738	0.233743
0.0421014	0.0571844	0.0450326
0.106529	0.0917156	0.0755399
0.204648	0.533114	0.706893
0.138987	0.115572	0.132869
0.254803	0.203015	0.267726
0.553139	0.52195	0.548136
0.186457	0.207734	0.226196
0.23845	0.240358	0.306184
0.191706	0.224691	0.244793
0.174632	0.148618	0.121861
0.0579383	0.0472305	0.0470153
0.227214	0.202344	0.259338
0.0932661	0.111568	0.10992
0.0700006	0.0712143	0.0963226
0.0444086	0.0532704	0.0553859
0.0759199	0.0436995	0.0523749
0.0255009	0.0347432	0.043764
0.466332	0.562084	0.640262
0.119469	0.131648	0.0941373
0.222872	0.165785	0.230485
0.129534	0.172427	0.186177
0.888301	2.27775	2.79489
0.130664	0.0653716	0.079941
0.0930906	0.0944163	0.0872314
0.320684	0.21592	0.267606
0.0723723	0.0474856	0.0444296
1.70869	2.21484	2.64756
0.235805	0.227605	0.210514
0.129006	0.118936	0.141851
0.154394	0.129412	0.147936
0.361407	0.521999	0.465502
0.10344	0.0731995	0.0772403
0.0877479	0.0837313	0.104054
0.0474036	0.0599634	0.0472488
0.113489	0.115983	0.126632
0.339976	0.357188	0.435204
0.0438079	0.0490054	0.0380833
0.0848735	0.0810584	0.0861675
0.35427	0.286226	0.27072
0.386969	0.428366	0.498128
0.169239	0.172123	0.211601
0.0823722	0.0699348	0.0723198
0.0217462	0.0258018	0.0242459
0.0752499	0.13019	0.177186
0.405244	0.303668	0.297339
0.060605	0.0859101	0.0790499
0.0617524	0.0594773	0.0568857
5.95719	4.50973	5.93775
0.192048	0.251902	0.258698
0.317537	0.425551	0.591642
0.0260966	0.0337301	0.0381193

## Sheet: Figure 3e- sstPAC
Leptonema/Zygonema	Pachynema	Diplonema		values are not log transformed
0.0220048	0.0213307	0.0170505
0.0626243	0.0528626	0.0463606
0.0414741	0.0374783	0.029134
1.11475	1.31854	2.15433
0.952078	1.23687	0.957022
0.362678	0.381355	0.333329
0.0345636	0.03066	0.0383146
0.147866	0.125353	0.107192
0.4028	0.279016	0.186199
0.0106188	0.00728346	0.010894
0.161149	0.163823	0.101021
5.50717	6.99362	4.08674
0.102317	0.0931651	0.106966
0.0888286	0.0643202	0.0469405
0.42536	0.455166	0.406694
0.0243248	0.0377586	0.0276102
3.27082	3.13383	4.55496
0.45977	0.333008	0.391446
0.0520845	0.0383587	0.0390942
0.203548	0.165789	0.200927
0.0401053	0.0342772	0.028911
0.219637	0.188299	0.152694
0.116421	0.103791	0.118351
0.14812	0.161226	0.222942
0.237871	0.41172	0.685218
0.156467	0.170019	0.157195
0.912896	1.16487	1.15362
0.0406034	0.0423454	0.0455813
0.25822	0.250745	0.257553
0.091639	0.0824631	0.123776
1.49234	1.86412	2.27627
0.181322	0.171704	0.217124
0.0105974	0.0126303	0.00903473
0.210005	0.219572	0.278113
11.2293	16.7891	29.7476
0.356243	0.324472	0.338135
0.0947759	0.082144	0.0712148
0.2581	0.53101	0.398288
1.20092	1.62166	1.70758
0.0969473	0.10642	0.115843
0.353202	0.579065	0.847489
0.137837	0.157375	0.15088
0.330847	0.460384	0.525685
0.0823172	0.0844538	0.109613
0.125793	0.113811	0.0801206
0.0892723	0.106462	0.107364
0.0243204	0.0304444	0.0307739
0.560864	0.578732	0.730591
0.619534	0.645871	0.567492
0.484933	0.554982	0.716061
0.333403	0.459993	0.590298
1.40083	2.04979	1.8929
0.0381283	0.0345158	0.0310134
0.214743	0.215178	0.284369
0.0949807	0.087723	0.10404
0.483938	0.358021	0.4619
0.047056	0.0441873	0.0325739
0.662984	0.904112	0.661665
0.164532	0.157081	0.1918
0.0534014	0.0557116	0.0601935
0.37091	0.408248	0.383821
0.463756	0.618029	0.906526
0.167067	0.176632	0.234499
0.136618	0.129131	0.153112
0.0480383	0.0533008	0.0541596
0.848887	1.10411	1.33499
0.100271	0.094327	0.0756796
3.88114	5.03539	4.43879
0.364354	0.396406	0.406843
1.4718	1.77278	2.12678
0.104359	0.119054	0.135542
0.303479	0.308863	0.35886
0.0993662	0.0830548	0.0804847
0.181825	0.233786	0.299323
0.292098	0.397421	0.648468
0.149835	0.14401	0.140954
0.744657	1.02998	1.65936
1.50806	1.9291	2.25206
0.0515254	0.063818	0.0784913
2.26232	2.69115	2.65976
0.278072	0.425324	0.715107
0.0300556	0.0252936	0.016848
0.00538094	0.00629787	0.0126942
0.135709	0.144395	0.1288
0.162671	0.149745	0.150881
0.144216	0.206157	0.368926
0.102239	0.0827089	0.0533497
0.277394	0.291802	0.284863
0.267734	0.294941	0.317762
0.154709	0.182845	0.192322
0.995423	1.16585	1.38945
0.0285264	0.0296019	0.0398965
1.22868	1.24667	1.5963
0.0467832	0.0448709	0.0370616
0.17048	0.17555	0.184808
1.07715	1.35931	1.12813
0.463646	0.547	0.470469
0.0909623	0.0669032	0.0518978
0.0590004	0.053337	0.089992
1.79778	3.03082	4.53378
0.0552888	0.0507925	0.0522476
0.0553864	0.0469671	0.0496973
0.525443	0.605976	0.698585
0.0624993	0.068293	0.0536333
5.80943	5.79523	6.02662
0.110666	0.109415	0.104117
0.122214	0.170347	0.116819
0.802118	0.841962	1.10839
0.437797	0.479643	0.763736
1.11153	1.01032	0.995644
0.629869	0.587271	0.672348
0.6044	0.723105	0.889763
0.365482	0.322954	0.310318
0.633532	0.597114	0.684558
0.989764	0.828105	0.656179
0.388829	0.460461	0.584929
2.18624	2.69667	2.77905
0.0349824	0.0267347	0.0126614
0.355114	0.52165	0.588918
2.17143	2.45292	2.50654
0.0891164	0.109739	0.15423
0.0134472	0.0169158	0.0170665
0.351372	0.543366	0.634722
2.57848	3.17495	3.26915
0.0661094	0.0761798	0.1137
0.49035	0.614768	0.568766
0.143052	0.168505	0.200851
0.168826	0.164746	0.10716
0.0525905	0.0547188	0.0601721
0.230735	0.294159	0.231394
0.0383275	0.0452834	0.0498906
0.711514	0.881759	0.943663
0.0270561	0.0238015	0.0193419
0.0222038	0.019378	0.0146717
0.257788	0.315422	0.366165
0.0842373	0.0840722	0.0808126
0.281507	0.383488	0.34411
2.17935	2.32636	1.84312
1.35329	1.36572	1.15096
0.262908	0.226516	0.242532
0.195329	0.192552	0.170991
0.202926	0.260006	0.30036
0.00586018	0.00729545	0.00762269
0.275212	0.227565	0.200517
0.619205	0.618668	0.733761
0.100662	0.0798912	0.0689951
0.0160534	0.012309	0.00960729
0.150499	0.16145	0.180265
1.69286	2.07469	2.02144
0.0814384	0.0760522	0.083578
0.10751	0.13522	0.154961
1.24079	1.52783	2.15742
0.0809419	0.0972306	0.136011
0.0464882	0.0427134	0.0388665
0.119212	0.119752	0.074463
0.266215	0.245326	0.203088
0.16484	0.184305	0.133801
0.11394	0.104511	0.0852648
0.0950268	0.0914406	0.093855
0.0364404	0.0353787	0.0283538
0.166766	0.169777	0.19095
0.395109	0.38133	0.482149
0.272929	0.366144	0.439782
0.0674499	0.0571946	0.0423324
0.10916	0.114271	0.118403
0.158691	0.143889	0.107371
1.9569	1.90738	1.8776
0.284113	0.331705	0.182951
0.0113549	0.0150403	0.0145634
0.0160149	0.0111547	0.00900803
0.237141	0.203193	0.193708
0.0179467	0.01684	0.0219271
0.810159	0.848177	0.78629
0.0485617	0.0417973	0.0582205
0.0383248	0.03908	0.043897
0.474783	0.461057	0.339384
0.967605	0.98649	0.933265
0.861741	0.740866	0.602522
0.152948	0.129908	0.0879908
0.599071	0.456502	0.290427
0.176142	0.237885	0.221248
1.22458	1.35115	1.79383
0.251947	0.355069	0.43862
0.0519068	0.0545785	0.0577108
0.190579	0.2152	0.175213
0.222478	0.220788	0.198818
0.326037	0.332388	0.331988
0.0347885	0.0289438	0.0216337
0.0903717	0.110448	0.137346
0.0386495	0.0526834	0.0684775
0.104957	0.084858	0.059535
0.0411059	0.0309158	0.0185338
0.135326	0.123429	0.125574
0.0397796	0.0347133	0.0271497
0.355831	0.448269	0.685272
0.413303	0.634206	0.714585
0.216973	0.176161	0.175116
0.073055	0.0943414	0.0725566
0.404323	0.42732	0.548255
0.1175	0.110152	0.170745
0.0453859	0.031383	0.0278546
0.291425	0.233284	0.248477
1.35867	1.62272	1.83085
0.092962	0.0989187	0.0883935
0.267466	0.26998	0.331712
0.98222	1.36018	1.99885
0.932466	1.221	1.35879
0.0358151	0.0362475	0.0327423
0.101252	0.0994395	0.0906151
0.363581	0.406603	0.516982
0.0446007	0.0511264	0.0550437
0.123798	0.167279	0.252789
0.195246	0.239158	0.200096
0.108899	0.125411	0.195999
0.198741	0.206386	0.235655
0.3374	0.39299	0.571297
0.854935	1.1802	1.14474
0.0154554	0.0132067	0.0144849
0.0864988	0.114666	0.176481
0.346079	0.569431	0.698871
0.13338	0.163686	0.180007
0.054282	0.0716202	0.0758503
0.090196	0.0929231	0.0527736
0.140339	0.131256	0.124362
0.486198	0.548992	0.457743
0.373594	0.400278	0.452377
0.817983	1.16898	1.20296
1.00409	0.958218	1.33683
0.796151	1.10652	1.49247
0.451252	0.471805	0.518245
0.162657	0.162108	0.155088
0.233838	0.239311	0.252919
0.26943	0.304304	0.328243
0.203296	0.189701	0.247209
0.422678	0.569916	0.742957
0.0371367	0.0271925	0.0253843
0.0424969	0.0445229	0.0482833
0.326139	0.334712	0.313248
0.045766	0.0542956	0.056036
0.263057	0.279206	0.337989
0.0140587	0.0165859	0.0119824
0.0206366	0.0206105	0.0217938
0.0997547	0.0940668	0.102841
0.272808	0.321872	0.230697
0.526976	0.711209	0.76807
1.05156	1.41277	1.64913
1.0118	1.21442	1.08403
0.490621	0.579195	0.618064
1.19951	1.64824	2.33606
0.169825	0.171577	0.173808
0.85125	1.09796	1.32224
0.822763	1.1473	1.38443
0.103606	0.126213	0.186718
0.0273605	0.0215994	0.0216871
0.713783	0.532132	0.434986
1.45757	1.57109	2.00794
0.31311	0.241378	0.250737
0.189284	0.230907	0.34922
0.0686172	0.0982016	0.105043
0.161559	0.128279	0.111519
6.77808	7.12218	6.15892
0.0975529	0.108914	0.0949407
0.042201	0.0717565	0.0696787
0.0924644	0.085621	0.0897022
0.199484	0.184144	0.191024
1.44346	2.06269	4.00714
0.0755853	0.0642716	0.0555228
1.3035	1.50817	1.56513
0.0110952	0.0103863	0.010217
0.418182	0.560511	0.660169
0.111972	0.0962451	0.0819835
0.052634	0.0495172	0.0384025
0.197875	0.245366	0.402885
0.0270406	0.0215406	0.0321277
0.0270327	0.0284947	0.0352817
0.24999	0.217351	0.18815
0.207983	0.207808	0.207315
0.0979222	0.137276	0.125818
0.208805	0.222532	0.188272
0.860816	0.747946	1.08274
5.28566	5.61278	4.89274
0.166961	0.232018	0.330818
0.374498	0.382984	0.390127
0.0457476	0.0434059	0.0450534
2.31008	2.68963	4.1616
1.03634	1.28309	1.27811
0.0690303	0.0604738	0.0314014
0.383716	0.456072	0.71029
3.27763	3.65552	3.0905
0.0262671	0.0217567	0.0270229
0.7821	0.84597	1.16283
0.35032	0.434356	0.511137
4.18749	3.40156	2.60783
0.0527408	0.0615381	0.097945
0.13505	0.134744	0.146616
0.0565446	0.069897	0.0504777
0.215514	0.176041	0.189159
0.453775	0.532172	0.556258
0.0560853	0.07015	0.0843206
0.0815387	0.0770216	0.0658031
0.0972586	0.0944364	0.0818057
0.43711	0.393667	0.404024
0.0220548	0.0233549	0.0246753
0.0358009	0.0303388	0.0263996
1.06097	1.398	1.56512
0.179561	0.144549	0.136877
0.169462	0.226457	0.357214
0.334604	0.331884	0.286998
0.188169	0.157312	0.124379
0.115615	0.115515	0.124802
2.82874	2.98572	2.62954
0.871728	1.10509	1.48271
0.693847	0.638096	0.700018
0.344559	0.289567	0.254292
0.278215	0.243071	0.238097
0.618571	0.861433	0.847231
0.0797262	0.100663	0.0897564
0.186912	0.230215	0.287125
0.0837413	0.0628233	0.0886682
0.58549	0.756154	0.958514
0.0867594	0.0885123	0.0689681
0.0825353	0.0862734	0.0987662
1.03141	1.26437	1.34304
0.202006	0.185699	0.209762
0.266136	0.414659	0.615536
0.237691	0.204152	0.179682
0.544398	0.649314	0.834443
0.0719824	0.0686017	0.0625572
0.0952945	0.0965054	0.0726451
0.0143306	0.0174617	0.0197265
0.500582	0.373614	0.375202
0.384772	0.427358	0.455071
0.0371833	0.0420918	0.0332488
1.35532	1.56753	0.919184
0.0778086	0.0626762	0.0509943
0.329181	0.547209	0.655658
0.450096	0.582512	0.481891
0.11053	0.108016	0.121673
0.0647094	0.0585314	0.0467305
0.0709934	0.0581948	0.0502527
0.0759111	0.101663	0.109267
0.171799	0.152675	0.149538
0.137257	0.114516	0.10697
0.135235	0.112282	0.0991487
0.41232	0.463605	0.715449
0.141566	0.118355	0.0978623
0.0267223	0.0283986	0.0403269
0.0295962	0.0242933	0.0220151
0.227958	0.256963	0.248086
0.250354	0.255758	0.297999
2.00692	2.49591	3.21655
3.34743	3.49432	2.37614
0.195919	0.173289	0.186139
2.29547	2.65554	2.44247
0.0871537	0.0768099	0.106836
0.0895142	0.0793205	0.0604434
0.372662	0.452029	0.579176
0.0622916	0.0617201	0.0531661
0.0711301	0.0679219	0.088653
0.0743373	0.0515036	0.0803255
0.184092	0.220294	0.223797
0.413864	0.411722	0.478637
0.590138	0.514222	0.48409
0.569164	0.786017	0.851438
0.155482	0.152932	0.15151
0.179884	0.190807	0.135016
1.13199	1.14444	1.04206
0.62513	0.417476	0.296824
2.19005	2.78739	3.24085
0.0350319	0.0331601	0.0331613
0.0339055	0.0442987	0.0395868
4.70287	5.47357	5.43942
0.425894	0.527662	0.528798
0.207194	0.172168	0.128615
0.764163	0.712554	0.668085
0.34922	0.479084	0.548733
0.0987935	0.0937587	0.0968171
0.476594	0.624862	0.81033
3.04579	3.40652	3.29704
0.165203	0.167759	0.160481
11.5209	12.5087	14.5879
0.0245549	0.025349	0.0329795
0.264507	0.241914	0.191028
0.749072	0.994915	1.08686
0.16982	0.157753	0.169408
0.0390814	0.043219	0.0448435
2.8002	3.08476	3.40258
0.0425244	0.0397603	0.0366731
0.0466018	0.0489622	0.0385976
0.495793	0.733675	0.927523
0.198115	0.148695	0.218705
0.0748161	0.0699014	0.0914129
0.0204176	0.0225154	0.0198042
0.0321694	0.0377777	0.0334374
0.302679	0.257259	0.258414
0.129349	0.170687	0.157602
6.78535	7.34058	5.86
0.0369688	0.0386741	0.0489122
0.161123	0.15335	0.178347
0.590352	0.826222	1.00511
0.371707	0.461812	0.470013
0.3975	0.547675	0.653453
0.741192	0.614752	0.536666
0.0901592	0.0962838	0.0862607
1.34342	1.81653	2.3652
3.82132	4.7614	7.2453
0.227338	0.232762	0.191813
0.417778	0.412971	0.421339
0.0831596	0.0679838	0.0524661
0.0375029	0.0326387	0.0390965
0.0918696	0.0993698	0.0999513
0.226944	0.224749	0.183476
0.00757932	0.00928813	0.00743053
0.28882	0.225666	0.19457
1.53672	1.54979	1.15556
0.168251	0.173713	0.170181
0.0492711	0.0488539	0.0454427
0.0911741	0.141293	0.194119
0.568674	0.861827	0.863936
0.241045	0.25832	0.274162
0.0499054	0.0551902	0.064364
0.0173346	0.0152361	0.0185578
0.105138	0.125504	0.102054
0.0867159	0.0858186	0.0799821
0.00978324	0.0121767	0.00843138
0.0779453	0.0781095	0.105237
1.18981	1.61703	2.03313
0.248314	0.277134	0.34806
0.345032	0.357946	0.293039
0.213831	0.259335	0.384755
0.334709	0.313908	0.321507
0.370466	0.357105	0.32012
0.17549	0.195475	0.161359
0.212211	0.328738	0.486023
0.0980855	0.0837526	0.0924373
0.512043	0.514312	0.460149
0.0419052	0.0420506	0.0442806
1.7244	2.15642	3.13885
0.74649	0.650641	0.661478
0.254537	0.269916	0.398136
0.520964	0.47205	0.429809
0.0920424	0.103262	0.137749
0.472371	0.299596	0.342874
0.184053	0.185769	0.205849
0.57736	0.511461	0.480054
0.417576	0.360843	0.409781
0.356327	0.423078	0.450796
0.770516	0.934854	1.39758
0.913717	1.09155	1.08343
1.39631	1.66189	1.26666
0.166975	0.179684	0.225097
0.699176	0.624152	0.717401
0.16749	0.16687	0.204184
0.203142	0.169488	0.114359
0.0892184	0.0951037	0.0827426
2.27766	2.52939	3.41767
0.138437	0.148744	0.173095
0.347176	0.363869	0.55745
4.49732	4.09795	3.64041
0.025602	0.0274647	0.0290878
0.321227	0.376706	0.431507
0.0678707	0.074531	0.0441873
0.0184757	0.0201203	0.0207753
0.282891	0.298963	0.304948
0.128605	0.122574	0.111327
0.021244	0.0180152	0.0173136
0.770258	1.19785	1.22418
0.762581	1.00879	1.02289
0.0622026	0.0664195	0.0715871
0.169982	0.157273	0.150428
0.0497363	0.0461366	0.0396926
0.239185	0.222047	0.234332
0.758577	0.695989	0.558296
1.34461	1.69458	1.64659
0.0828261	0.090665	0.0762622
0.214759	0.176153	0.175829
0.21377	0.215561	0.162266
0.0275431	0.038072	0.0489264
0.0202688	0.0210682	0.0214553
2.88404	3.47648	4.0159
1.16488	1.49295	1.82001
0.235862	0.305655	0.497967
0.0322213	0.0252084	0.0303675
0.101592	0.107786	0.150824
0.256419	0.329645	0.32206
0.592208	0.611849	0.797641
0.0654541	0.0673524	0.0853061
0.172153	0.16374	0.230175
0.140358	0.1644	0.163906
0.171922	0.140643	0.143054
0.141718	0.168506	0.135809
2.63213	2.531	3.18102
0.0244305	0.0260421	0.0374944
0.120662	0.1133	0.0893579
0.0966802	0.114755	0.140518
0.0496943	0.050724	0.0578509
0.361755	0.371798	0.468192
0.598348	0.55305	0.592004
1.67634	1.58581	1.73698
0.659372	1.11654	1.4537
0.0654386	0.0953665	0.109552
0.193332	0.174538	0.174074
0.14549	0.161181	0.139992
1.29064	1.73373	2.53561
0.0511421	0.0406679	0.0712356
0.247519	0.299509	0.373808
0.973254	1.05973	1.17761
0.129206	0.14429	0.141661
0.22739	0.277062	0.394921
0.113789	0.116848	0.162289
5.63961	5.66052	6.67791
0.320492	0.385956	0.503846
0.454095	0.399226	0.376556
0.76516	0.926207	1.27458
0.40964	0.340803	0.353676
0.0641687	0.0584574	0.0761639
2.48774	3.58819	4.05307
0.198103	0.18499	0.239552
0.51849	0.669566	0.822155
0.197969	0.132823	0.125909
0.528433	0.709623	0.82126
0.0238675	0.0318607	0.0478026
0.106046	0.0829819	0.117941
0.50976	0.648801	0.635213
0.31131	0.271924	0.354682
0.316294	0.292721	0.268177
0.0157577	0.0205761	0.0194243
0.0772514	0.0861632	0.106483
0.0331197	0.0395977	0.0214693
0.145615	0.186623	0.198238
0.242766	0.279761	0.314559
0.902763	0.672455	0.514841
0.276963	0.291436	0.209923
2.36996	2.81048	2.56947
0.0624084	0.0649569	0.0739054
0.48634	0.489144	0.351665
23.66	26.2365	14.6353
0.0771401	0.0825122	0.10666
0.301349	0.27825	0.33748
0.0428298	0.0429343	0.0336507
0.0200614	0.0267982	0.0175356
0.373721	0.341423	0.385018
0.112527	0.126969	0.113256
0.239391	0.2481	0.300702
0.24707	0.247703	0.250592
0.137992	0.12058	0.0801332
0.294798	0.253366	0.235291
6.74985	6.44055	6.76662
0.0810003	0.118895	0.106392
0.620445	0.694138	0.777065
0.101448	0.103727	0.0861151
0.0408922	0.042036	0.0372588
0.108376	0.0910661	0.0937375
0.790523	0.917363	0.884472
0.0141265	0.0139751	0.0150824
0.0360926	0.0369054	0.0451421
0.0696458	0.0765319	0.0649012
0.24605	0.220398	0.250829
0.274314	0.250178	0.307237
0.194872	0.229281	0.233501
2.9462	4.46447	5.59055
1.03575	1.40159	1.88615
0.154538	0.148863	0.13912
0.153585	0.165692	0.195
0.0811347	0.0688205	0.0638481
2.31152	2.63794	3.2661
0.0753245	0.0691835	0.0572831
2.24396	2.15608	1.23311
0.0559361	0.0608227	0.111658
0.0301614	0.0297479	0.027501
0.282214	0.252649	0.264733
0.079508	0.121321	0.2042
0.667511	0.691064	0.620537
2.20958	2.91978	6.58119
0.15382	0.131701	0.0933017
0.486294	0.578833	0.681074
0.862379	1.45122	2.74773
0.987641	0.78246	0.906932
3.51865	4.78654	4.28905
0.820754	0.903431	0.934501
0.122623	0.118751	0.116685
3.29846	3.97037	3.38453
2.75709	3.29517	2.42112
0.0431326	0.0466856	0.0459207
0.103502	0.10924	0.0888365
0.178325	0.15751	0.195259
0.126908	0.191011	0.264134
0.621628	0.818461	0.866376
0.294126	0.404595	0.487914
1.00603	1.02321	1.22752
0.264664	0.326053	0.315499
0.540872	0.709381	0.986435
0.279886	0.289494	0.29191
1.54635	1.88969	1.90193
0.0398074	0.044855	0.0414474
0.254817	0.39885	0.443772
0.0829286	0.0811091	0.0915256
1.09002	1.40095	1.16798
0.648987	0.781404	0.787497
0.343091	0.486425	0.75365
0.249304	0.307409	0.209755
0.0794521	0.0715277	0.0667682
0.616584	0.578274	0.420056
0.0472583	0.0309859	0.0416166
0.155014	0.107579	0.0948131
0.0873956	0.0798134	0.0930122
0.322675	0.329778	0.405232
0.680958	0.664796	0.696968
0.317875	0.345964	0.438118
0.826947	0.857688	1.02191
0.00889553	0.00947792	0.0116991
0.341322	0.366655	0.317783
1.15968	1.42972	1.32347
0.0973673	0.11708	0.0653814
0.156081	0.161732	0.134132
0.0275123	0.0258367	0.0252903
0.0263958	0.0185933	0.0148918
0.0437057	0.0455284	0.0542652
0.0917026	0.0720766	0.0749344
0.639095	0.956864	1.64768
0.374592	0.439548	0.456941
0.284693	0.200618	0.229296
6.0191	6.19854	4.2198
1.43821	1.81307	1.8059
1.44683	1.56177	1.40126
3.33172	4.07998	4.89882
0.141146	0.137791	0.132271
0.140355	0.145868	0.135125
0.0561178	0.0636898	0.0749762
0.0436783	0.038414	0.0151145
0.0211104	0.0185086	0.0155196
0.114176	0.138594	0.177616
0.0452393	0.0617278	0.117546
0.713205	0.796756	0.990828
0.281638	0.289293	0.317696
0.31245	0.26951	0.241843
0.289804	0.343547	0.317702
0.0828236	0.0854903	0.139421
1.06788	1.22406	0.988195
0.108028	0.132031	0.189665
0.134326	0.12245	0.159344
0.619584	0.872024	0.944417
0.110951	0.105517	0.120111
0.726791	0.837303	0.940346
0.652816	0.617031	0.695273
0.0747192	0.0755384	0.0685573
1.20316	1.51615	1.26608
0.338088	0.454544	0.56492
0.339114	0.306204	0.243315
0.901037	1.03533	0.608518
0.383256	0.414269	0.492429
0.0943909	0.0787658	0.0619599
0.0324182	0.041589	0.0461424
0.13706	0.128392	0.116253
0.468881	0.545062	0.82034
0.194608	0.23502	0.262546
0.0253632	0.0199842	0.0196456
0.697017	0.999769	1.27088
0.433485	0.577177	0.85787
0.0153064	0.0173817	0.0129928
0.157346	0.186063	0.262651
0.128096	0.103017	0.108919
0.191284	0.157184	0.129527
0.805177	0.908259	0.887106
0.159525	0.140182	0.148763
2.92105	2.22054	1.72781
0.317772	0.285018	0.343669
1.35593	2.01931	1.8247
0.127591	0.111043	0.12121
0.834655	0.712337	0.798387
0.225841	0.268762	0.304229
1.532	1.93395	2.41945
0.286983	0.491833	0.730477
0.303027	0.274125	0.345207
0.0225748	0.0307946	0.0251463
0.119791	0.133784	0.141857
0.131652	0.117739	0.0852979
0.0766297	0.119477	0.140329
0.199206	0.14259	0.150921
0.0478039	0.050343	0.0516032
0.158527	0.187186	0.227165
1.74011	2.28823	2.12043
0.511255	0.717353	0.693588
0.207796	0.293351	0.407119
0.21878	0.217019	0.203649
0.708033	0.834099	1.12067
2.65133	3.8506	4.40499
0.180194	0.18803	0.242514
2.04839	2.02379	1.66345
0.714319	0.552488	0.490495
0.0855969	0.0824973	0.0813126
0.318157	0.355723	0.509729
0.828984	0.77316	0.832456
0.139662	0.140632	0.11247
0.155186	0.142469	0.14305
0.159061	0.16149	0.177271
0.0846552	0.111034	0.0976008
0.304158	0.28657	0.369159
0.334573	0.391685	0.683523
0.757785	0.899655	0.592436
0.0443091	0.043162	0.0424211
0.0476485	0.041141	0.0355953
0.938457	0.91811	0.750828
4.26341	3.9857	3.92066
0.0312736	0.019681	0.0210814
0.0832685	0.134794	0.127235
0.237429	0.207885	0.212932
0.039056	0.0360044	0.0617361
0.148573	0.0843639	0.0531778
1.14484	1.22752	1.40935
0.16614	0.141405	0.19667
0.347369	0.417522	0.540856
0.0665205	0.0365343	0.0462488
0.384721	0.463127	0.390226
1.84426	2.26097	1.06411
0.192441	0.226994	0.184099
2.03135	2.07707	2.08942
0.405678	0.443697	0.405804
0.115641	0.097538	0.0798959
1.83755	2.70047	2.74811
0.447038	0.398808	0.487976
0.813962	1.05654	1.14667
0.134304	0.107154	0.126949
0.164694	0.146973	0.17957
0.0162198	0.0158803	0.0145482
0.160732	0.220783	0.306122
0.0330921	0.0431439	0.038197
1.25335	1.19278	1.47338
0.178012	0.180366	0.167808
0.601948	0.706549	0.73446
0.26697	0.318906	0.37791
0.305109	0.323766	0.270695
0.358338	0.369997	0.20584
0.0352999	0.0390497	0.049573
4.85783	5.68009	4.15728
0.286505	0.301271	0.189293
0.0614457	0.0588319	0.0412161
0.219379	0.170832	0.121018
0.192657	0.168596	0.14039
0.137099	0.151111	0.195018
1.1465	1.09748	0.787708
0.119694	0.0856702	0.108541
0.341296	0.40667	0.3878
0.125743	0.133255	0.145008
0.118867	0.191249	0.165439
0.0644551	0.0618288	0.0534977
0.152318	0.0966993	0.0942366
0.72384	1.07265	0.933659
0.720612	1.01614	1.06971
0.134454	0.119315	0.139932
0.453887	0.743764	0.810959
0.155303	0.15062	0.166282
0.0750961	0.0816731	0.121257
0.0381614	0.0499545	0.0562264
1.22834	1.42103	1.63981
0.185297	0.223888	0.240151
0.0606754	0.0440811	0.0469467
0.02666	0.0375372	0.0358058
0.0738324	0.059274	0.0420703
0.0467382	0.0421519	0.0383018
0.0342604	0.0354305	0.0310873
4.44253	5.71118	6.9226
0.111627	0.0890713	0.0687524
0.0962679	0.101578	0.0904163
0.0729701	0.05825	0.034461
0.25801	0.264428	0.240694

[truncated: 19 more sheets: Figure 4f, Figure 4g, Figure 4h, Figure 5d- pachynema, Figure 5d- diplonema, Figure 5e- pachynema, Figure 5e- diplonema, Figure 6b, Figure 6c, Figure 6d, Figure 7f, SuppFig 8b, SupFig 8a, SuppFig4a, SuppFig4b, SuppFig4c, SuppFig4d, SuppFig4e, Figure 3b-c]
